# Supplementary material for: Whole Genome Sequencing Reveals Virulence Potentials of Helicobacter pylori Strain KE21 Isolated from a Kenyan Patient with Gastric Signet Ring Cell Carcinoma
Source: Toxins (Basel). 2020 Aug 29;12(9):556. doi: 10.3390/toxins12090556 (PMC7551074; doi:10.3390/toxins12090556)
Supplement: Supplementary file 1 [file toxins-12-00556-s001.zip]

Archive with 3 entries (3 files):
- Supplementary Materials_toxins-887356.xlsx
- FigureS2_toxins-887356.pptx
- Figure S1_toxins-887356.pptx
