# Supplementary material for: Whole Genome Sequencing Reveals Virulence Potentials of Helicobacter pylori Strain KE21 Isolated from a Kenyan Patient with Gastric Signet Ring Cell Carcinoma
Source: Toxins (Basel). 2020 Aug 29;12(9):556. doi: 10.3390/toxins12090556 (PMC7551074; doi:10.3390/toxins12090556)
Supplement: Supplementary file 1 [file toxins-12-00556-s001.zip › Supplementary Materials_toxins-887356.xlsx]

## Sheet: Sheet1
					Supplementary Materials

## Sheet: TableS1
	Table S1. Summary statistics of the pan-genome between H. pylori strains
	Type of genes	Definition	No. orthologuous genes
	Dataset 1*
	Core genes	(99% <= strains <= 100%)	916
	Soft core genes	(95% <= strains < 99%)	0
	Shell genes	(15% <= strains < 95%)	1592
	Cloud genes	(0% <= strains < 15%)	0
	Total genes	(0% <= strains <= 100%)	2508
	Dataset 2**
	Core genes	(99% <= strains <= 100%)	431
	Soft core genes	(95% <= strains < 99%)	0
	Shell genes	(15% <= strains < 95%)	1397
	Cloud genes	(0% <= strains < 15%)	5218
	Total genes	(0% <= strains <= 100%)	7046
	(*) Datase 1 : H. pylori strains KE21, J99, and 26695
	(**) dataset 2: H. pylori strains KE21, 26695, J99, SouthAfrica20, CC33CC, NCTC1354, SU1, L7, India7, DU15, F16, G27, K26A1, PNG84A, ausabrJ05, and H. acinonychis Sheeba

## Sheet: TableS2
Table S2. The pan-genome of orthologous genes formed by H. pylori strains KE21, J99, and 26695
Gene	Annotation	No. isolates	No. sequences	Avg sequences per isolate	Genome Fragment	Order within Fragment	Accessory Fragment	Accessory Order with Fragment	Min group size nuc	Max group size nuc	Avg group size nuc	26695 Genome	J99 Genome	KE21 Genome
group_100	[locus_tag=HP_0163] [protein=delta-aminolevulinic acid dehydratase (hemB)] [protein_id=AAD07232.1][location=complement(171427..172398)] [gbkey=CDS]	3	3	1	1	2195			971	971	971	26695genome_00165	J99genome_00830	KE21_01143
group_101	[locus_tag=HP_0169] [protein=collagenase (prtC)] [protein_id=AAD07235.1] [location=complement(175453..176721)][gbkey=CDS]	3	3	1	1	2203			1268	1280	1272	26695genome_00171	J99genome_00825	KE21_01148
group_102	[locus_tag=HP_0179] [protein=ABC transporter, ATP-binding protein] [protein_id=AAD07249.1][location=complement(185824..186465)] [gbkey=CDS]	3	3	1	1	2221			641	641	641	26695genome_00181	J99genome_00813	KE21_01162
group_103	[locus_tag=HP_0184] [protein=predicted coding region HP0184] [protein_id=AAD07254.1] [location=191447..191989][gbkey=CDS]	3	3	1	1	2228			542	542	542	26695genome_00186	J99genome_00808	KE21_01167
group_104	[locus_tag=HP_0196] [protein=UDP-3-0-(3-hydroxymyristoyl) glucosamine N-acyltransferase(lpxD)] [protein_id=AAD07263.1] [location=202543..203553][gbkey=CDS]	3	3	1	1	2240			1010	1010	1010	26695genome_00198	J99genome_00798	KE21_01176
group_105	[locus_tag=HP_0199] [protein=predicted coding region HP0199] [protein_id=AAD07273.1] [location=205281..205637][gbkey=CDS]	3	3	1	1	2243			356	356	356	26695genome_00201	J99genome_00795	KE21_01179
group_106	[locus_tag=HP_0210] [protein=chaperone and heat shock protein C62.5 (htpG)] [protein_id=AAD07278.1][location=216201..218066] [gbkey=CDS]	3	3	1	1	2259			1865	1865	1865	26695genome_00214	J99genome_00783	KE21_01477
group_107	[locus_tag=HP_0215] [protein=CDP-diglyceride synthetase (cdsA)] [protein_id=AAD07283.1][location=223891..224691] [gbkey=CDS]	3	3	1	1	2266			800	800	800	26695genome_00219	J99genome_00778	KE21_01472
group_108	[locus_tag=HP_0218] [protein=predicted coding region HP0218] [protein_id=AAD07287.1] [location=complement(227007..227558)][gbkey=CDS]	3	3	1	1	2268			551	626	576	26695genome_00222	J99genome_00774	KE21_01470
group_109	[locus_tag=HP_0223] [protein=ATP-dependent protease (sms)] [protein_id=AAD07290.1] [location=230973..232343][gbkey=CDS]	3	3	1	1	2273			1049	1346	1247	26695genome_00227	J99genome_00769	KE21_01554
group_110	[locus_tag=HP_0237] [protein=porphobilinogen deaminase (hemC)] [protein_id=AAD07304.1][location=complement(246629..247549)] [gbkey=CDS]	3	3	1	1	2286			920	920	920	26695genome_00241	J99genome_00755	KE21_00212
group_111	[locus_tag=HP_0238] [protein=prolyl-tRNA synthetase (proS)] [protein_id=AAD07305.1] [location=complement(247560..249293)][gbkey=CDS]	3	3	1	1	2289			1733	1733	1733	26695genome_00242	J99genome_00754	KE21_00211
group_112	[locus_tag=HP_0242] [protein=predicted coding region HP0242] [protein_id=AAD07312.1] [location=complement(251967..252251)][gbkey=CDS]	3	3	1	1	2294			284	332	300	26695genome_00246	J99genome_00750	KE21_00207
group_113	[locus_tag=HP_0243] [protein=neutrophil activating protein (napA) (bacterioferritin)][protein_id=AAD07308.1] [location=complement(252272..252706)][gbkey=CDS]	3	3	1	1	2295			434	434	434	26695genome_00247	J99genome_00749	KE21_00206
group_114	[locus_tag=HP_0250] [protein=oligopeptide ABC transporter, ATP-binding protein (oppD)][protein_id=AAD07317.1] [location=complement(258801..260351)][gbkey=CDS]	3	3	1	1	2303			1550	1550	1550	26695genome_00254	J99genome_00742	KE21_00199
group_115	[locus_tag=HP_0252] [protein=outer membrane protein (omp7)] [protein_id=AAD07319.1] [location=261719..263182][gbkey=CDS]	3	3	1	1	2305			1436	1463	1446	26695genome_00257	J99genome_00739	KE21_00196
group_116	[locus_tag=HP_0256] [protein=predicted coding region HP0256] [protein_id=AAD07334.1] [location=265941..266369][gbkey=CDS]	3	3	1	1	2309			428	428	428	26695genome_00260	J99genome_00736	KE21_00193
group_117	[locus_tag=HP_0259] [protein=exonuclease VII, large subunit (xseA)] [protein_id=AAD07327.1][location=268080..269342] [gbkey=CDS]	3	3	1	1	2313			1262	1262	1262	26695genome_00263	J99genome_00733	KE21_00190
group_118	[locus_tag=HP_0260] [protein=adenine specific DNA methyltransferase (mod)] [protein_id=AAD07328.1][location=complement(269378..270532)] [gbkey=CDS]	3	3	1	1	2314			1154	1172	1166	26695genome_00264	J99genome_00732	KE21_00189
group_119	[locus_tag=HP_0265] [protein=cytochrome c biogenesis protein (ccdA)] [protein_id=AAD07331.1][location=275250..275972] [gbkey=CDS]	3	3	1	1	2319			719	719	719	26695genome_00269	J99genome_00726	KE21_00183
group_12	[locus_tag=HP_0995] [protein=integrase/recombinase (xerD)] [protein_id=AAD08042.1] [location=complement(1056158..1057225)][gbkey=CDS]	3	3	1	1	224			1067	1139	1091	26695genome_01017	J99genome_01566	KE21_00785
group_120	[locus_tag=HP_0266] [protein=dihydroorotase (pyrC)] [protein_id=AAD07332.1] [location=275982..277118][gbkey=CDS]	3	3	1	1	2320			1136	1136	1136	26695genome_00270	J99genome_00725	KE21_00182
group_121	[locus_tag=HP_0267] [protein=chlorohydrolase] [protein_id=AAD07333.1] [location=277103..278332][gbkey=CDS]	3	3	1	1	2321			1229	1229	1229	26695genome_00271	J99genome_00724	KE21_00181
group_122	[locus_tag=HP_0271] [protein=predicted coding region HP0271] [protein_id=AAD07346.1] [location=280644..281627][gbkey=CDS]	3	3	1	1	2325			1013	1013	1013	26695genome_00275	J99genome_00720	KE21_00177
group_123	[locus_tag=HP_0281] [protein=tRNA-guanine transglycosylase (tgt)] [protein_id=AAD07350.1][location=complement(288852..289967)] [gbkey=CDS]	3	3	1	1	2338			1115	1115	1115	26695genome_00285	J99genome_00710	KE21_00167
group_124	[locus_tag=HP_0283] [protein=3-dehydroquinate synthase (aroB)] [protein_id=AAD07351.1][location=291465..292496] [gbkey=CDS]	3	3	1	1	2340			1031	1031	1031	26695genome_00287	J99genome_00708	KE21_00165
group_125	[locus_tag=HP_0286] [protein=cell division protein (ftsH)] [protein_id=AAD07354.1] [location=295298..296950][gbkey=CDS]	3	3	1	1	2343			1652	1652	1652	26695genome_00290	J99genome_00705	KE21_00162
group_126	[locus_tag=HP_0290] [protein=diaminopimelate decarboxylase (dap decarboxylase) (lysA)][protein_id=AAD07356.1] [location=306753..307970] [gbkey=CDS]	3	3	1	1	2348			1217	1217	1217	26695genome_00294	J99genome_00701	KE21_00158
group_127	[locus_tag=HP_0292] [protein=predicted coding region HP0292] [protein_id=AAD07362.1] [location=308278..309150][gbkey=CDS]	3	3	1	1	2353			872	872	872	26695genome_00296	J99genome_00699	KE21_00156
group_128	[locus_tag=HP_0295] [protein=flagellin B homolog (fla)] [protein_id=AAD07364.1] [location=complement(312145..314631)][gbkey=CDS]	3	3	1	1	2356			2486	2486	2486	26695genome_00299	J99genome_00696	KE21_00153
group_129	[locus_tag=HP_0297] [protein=ribosomal protein L27 (rpl27)] [protein_id=AAD07366.1] [location=315202..315468][gbkey=CDS]	3	3	1	1	2358			266	266	266	26695genome_00301	J99genome_00694	KE21_00151
group_130	[locus_tag=HP_0298] [protein=dipeptide ABC transporter, periplasmic dipeptide-binding protein (dppA)] [protein_id=AAD07367.1] [location=315585..317234][gbkey=CDS]	3	3	1	1	2359			1640	1649	1644	26695genome_00302	J99genome_00693	KE21_00150
group_131	[locus_tag=HP_0306] [protein=glutamate-1-semialdehyde 2,1-aminomutase (hemL)] [protein_id=AAD07374.1][location=323725..325017] [gbkey=CDS]	3	3	1	1	2368			1292	1292	1292	26695genome_00310	J99genome_00685	KE21_00142
group_132	[locus_tag=HP_0319] [protein=arginyl-tRNA synthetase (argS)] [protein_id=AAD07388.1] [location=complement(335204..336829)][gbkey=CDS]	3	3	1	1	1537			1625	1625	1625	26695genome_00322	J99genome_00674	KE21_00130
group_133	[locus_tag=HP_0320] [protein=conserved hypothetical secreted protein] [protein_id=AAD07397.1][location=complement(336832..337071)] [gbkey=CDS]	3	3	1	1	1536			239	245	241	26695genome_00323	J99genome_00673	KE21_00129
group_134	[locus_tag=HP_0323] [protein=membrane bound endonuclease (nuc)] [protein_id=AAD07391.1][location=339415..339957] [gbkey=CDS]	3	3	1	1	1532			542	542	542	26695genome_00326	J99genome_00670	KE21_00126
group_135	[locus_tag=HP_0327] [protein=flagellar protein G (flaG)] [protein_id=AAD07394.1] [location=343113..343655][gbkey=CDS]	3	3	1	1	1526			542	542	542	26695genome_00330	J99genome_00665	KE21_00121
group_136	[locus_tag=HP_0329] [protein=NH(3)-dependent NAD+ synthetase (nadE)] [protein_id=AAD07396.1][location=complement(344523..345305)] [gbkey=CDS]	3	3	1	1	1523			782	782	782	26695genome_00332	J99genome_00663	KE21_00119
group_137	[locus_tag=HP_0330] [protein=ketol-acid reductoisomerase (ilvC)] [protein_id=AAD07399.1][location=345554..346546] [gbkey=CDS]	3	3	1	1	1521			992	992	992	26695genome_00334	J99genome_00661	KE21_00117
group_138	[locus_tag=HP_0332] [protein=cell division topological specificity factor (minE)] [protein_id=AAD07401.1][location=347374..347607] [gbkey=CDS]	3	3	1	1	1519			233	233	233	26695genome_00336	J99genome_00659	KE21_00115
group_139	[locus_tag=HP_0333] [protein=DNA processing chain A (dprA)] [protein_id=AAD07402.1] [location=347607..348419][gbkey=CDS]	3	3	1	1	1518			800	800	800	26695genome_00337	J99genome_00658	KE21_00114
group_140	[locus_tag=HP_0348] [protein=single-stranded-DNA-specific exonuclease (recJ)] [protein_id=AAD07405.1][location=complement(354891..356441)] [gbkey=CDS]	3	3	1	1	1511			1550	1550	1550	26695genome_00351	J99genome_00651	KE21_00108
group_141	[locus_tag=HP_0353] [protein=flagellar export protein (fliH)] [protein_id=AAD07421.1][location=361777..362553] [gbkey=CDS]	3	3	1	1	1498			770	773	771	26695genome_00356	J99genome_00646	KE21_00103
group_142	[locus_tag=HP_0360] [protein=UDP-glucose 4-epimerase] [protein_id=AAD07428.1] [location=370160..371194][gbkey=CDS]	3	3	1	1	1492			1034	1034	1034	26695genome_00364	J99genome_01485	KE21_01229
group_143	[locus_tag=HP_0361] [protein=pseudouridylate synthase I (hisT)] [protein_id=AAD07429.1][location=complement(371188..371916)] [gbkey=CDS]	3	3	1	1	1491			728	728	728	26695genome_00365	J99genome_01486	KE21_01228
group_144	[locus_tag=HP_0368] [protein=predicted coding region HP0368] [protein_id=AAD07437.1] [location=complement(376775..377176)][gbkey=CDS]	3	3	1	1	1485			497	548	531	26695genome_00372	J99genome_01493	KE21_01221
group_145	[locus_tag=HP_0369] [protein=predicted coding region HP0369] [protein_id=AAD07438.1] [location=complement(377322..378032)][gbkey=CDS]	3	3	1	1	1482			680	962	868	26695genome_00373	J99genome_01494	KE21_01220
group_146	[locus_tag=HP_0371] [protein=biotin carboxyl carrier protein (fabE)] [protein_id=AAD07435.1][location=complement(379640..380110)] [gbkey=CDS]	3	3	1	1	1479			470	485	479	26695genome_00376	J99genome_01496	KE21_01218
group_147	[locus_tag=HP_0375] [protein=predicted coding region HP0375] [protein_id=AAD07449.1] [location=complement(383772..384203)][gbkey=CDS]	3	3	1	1	1475			422	431	428	26695genome_00380	J99genome_01500	KE21_01214
group_148	[locus_tag=HP_0377] [protein=thiol:disulfide interchange protein (dsbC), putative] [protein_id=AAD07445.1][location=385340..386005] [gbkey=CDS]	3	3	1	1	1473			665	671	669	26695genome_00382	J99genome_01502	KE21_01212
group_149	[locus_tag=HP_0378] [protein=cytochrome c biogenesis protein (ycf5)] [protein_id=AAD07446.1][location=386015..388825] [gbkey=CDS]	3	3	1	1	1472			2810	2810	2810	26695genome_00383	J99genome_01503	KE21_01211
group_150	[locus_tag=HP_0387] [protein=primosomal protein replication factor (priA)] [protein_id=AAD07452.1][location=395753..397612] [gbkey=CDS]	3	3	1	1	1460			1859	1859	1859	26695genome_00392	J99genome_01512	KE21_01026
group_151	[locus_tag=HP_0388] [protein=conserved hypothetical protein] [protein_id=AAD07453.1] [location=complement(397646..398377)][gbkey=CDS]	3	3	1	1	1459			731	731	731	26695genome_00393	J99genome_01513	KE21_01027
group_152	[locus_tag=HP_0392] [protein=histidine kinase (cheA)] [protein_id=AAD07457.1] [location=complement(400546..402957)][gbkey=CDS]	3	3	1	1	1455			2411	2447	2426	26695genome_00397	J99genome_01517	KE21_01031
group_153	[locus_tag=HP_0395] [protein=conserved hypothetical protein] [protein_id=AAD07459.1] [location=complement(404713..405381)][gbkey=CDS]	3	3	1	1	1452			668	668	668	26695genome_00400	J99genome_01520	KE21_01034
group_154	[locus_tag=HP_0396] [protein=conserved hypothetical protein] [protein_id=AAD07460.1] [location=complement(405404..407254)][gbkey=CDS]	3	3	1	1	1451			1850	1850	1850	26695genome_00401	J99genome_01521	KE21_01035
group_155	[locus_tag=HP_0405] [protein=nifS-like protein] [protein_id=AAD07474.1] [location=417035..418357][gbkey=CDS]	3	3	1	1	1440			1322	1322	1322	26695genome_00410	J99genome_01530	KE21_01044
group_156	[locus_tag=HP_0409] [protein=GMP synthase (guaA)] [protein_id=AAD07477.1] [location=422132..423658][gbkey=CDS]	3	3	1	1	1436			1526	1526	1526	26695genome_00414	J99genome_01534	KE21_01049
group_157	[locus_tag=HP_0410] [protein=putative neuraminyllactose-binding hemagglutinin homolog(hpaA)] [protein_id=AAD07478.1] [location=423743..424492] [gbkey=CDS]	3	3	1	1	1431			749	749	749	26695genome_00416	J99genome_01536	KE21_01051
group_158	[locus_tag=HP_0466] [protein=conserved hypothetical protein] [protein_id=AAD07528.1] [location=complement(487910..488677)][gbkey=CDS]	3	3	1	1	919			767	767	767	26695genome_00477	J99genome_00552	KE21_00011
group_159	[locus_tag=HP_0468] [protein=conserved hypothetical protein] [protein_id=AAD07530.1] [location=complement(489003..490490)][gbkey=CDS]	3	3	1	1	915			1487	1487	1487	26695genome_00479	J99genome_00550	KE21_00009
group_160	[locus_tag=HP_0476] [protein=glutamyl-tRNA synthetase (gltX)] [protein_id=AAD07544.1][location=complement(497510..498901)] [gbkey=CDS]	3	3	1	1	906			1391	1391	1391	26695genome_00487	J99genome_00542	KE21_00001
group_161	[locus_tag=HP_0481] [protein=adenine specific DNA methyltransferase (MFOKI)] [protein_id=AAD07547.1][location=504443..505078] [gbkey=CDS]	3	3	1	1	896			260	929	706	26695genome_00493	J99genome_00537	KE21_01509
group_162	[locus_tag=HP_0482] [protein=predicted coding region HP0482] [protein_id=AAD07552.1] [location=505374..505886][gbkey=CDS]	3	3	1	1	895			512	623	554	26695genome_00494	J99genome_00536	KE21_01510
group_163	[locus_tag=HP_0485] [protein=catalase-like protein] [protein_id=AAD07551.1] [location=complement(508122..509066)][gbkey=CDS]	3	3	1	1	890			944	944	944	26695genome_00499	J99genome_00532	KE21_01513
group_164	[locus_tag=HP_0494] [protein=UDP-N-acetylmuramoylalanine-D-glutamate ligase (murD)] [protein_id=AAD07560.1][location=520597..521865] [gbkey=CDS]	3	3	1	1	876			1268	1268	1268	26695genome_00508	J99genome_00523	KE21_01490
group_165	[locus_tag=HP_0503] [protein=predicted coding region HP0503] [protein_id=AAD07576.1] [location=530306..531046][gbkey=CDS]	3	3	1	1	9			740	1031	921	26695genome_00517	J99genome_00514	KE21_01498
group_166	[locus_tag=HP_0506] [protein=conserved hypothetical secreted protein] [protein_id=AAD07571.1][location=531991..533202] [gbkey=CDS]	3	3	1	1	11			1163	1172	1169	26695genome_00520	J99genome_00512	KE21_01500
group_167	[locus_tag=HP_0507] [protein=conserved hypothetical protein] [protein_id=AAD07572.1] [location=533202..533840][gbkey=CDS]	3	3	1	1	12			638	638	638	26695genome_00521	J99genome_00511	KE21_01501
group_168	[locus_tag=HP_0510] [protein=dihydrodipicolinate reductase (dapB)] [protein_id=AAD07574.1][location=536612..537376] [gbkey=CDS]	3	3	1	1	17			764	764	764	26695genome_00524	J99genome_00508	KE21_01504
group_169	[locus_tag=HP_0515] [protein=heat shock protein (hslV)] [protein_id=AAD07583.1] [location=542466..543008][gbkey=CDS]	3	3	1	1	23			542	542	542	26695genome_00530	J99genome_00503	KE21_00553
group_170	[locus_tag=HP_0516] [protein=heat shock protein (hslU) ORF1] [protein_id=AAD07584.1] [location=543008..544339][gbkey=CDS]	3	3	1	1	24			1331	1331	1331	26695genome_00531	J99genome_00502	KE21_00554
group_171	[locus_tag=HP_0518] [protein=conserved hypothetical secreted protein] [protein_id=AAD07586.1][location=545241..546233] [gbkey=CDS]	3	3	1	1	26			992	992	992	26695genome_00533	J99genome_00500	KE21_00556
group_172	[locus_tag=HP_0523] [protein=cag pathogenicity island protein (cag4)] [protein_id=AAD07590.1][location=549589..550098] [gbkey=CDS]	3	3	1	1	33			482	509	500	26695genome_00537	J99genome_00495	KE21_00561
group_173	[locus_tag=HP_0534] [protein=cag pathogenicity island protein (cag13)] [protein_id=AAD07600.1][location=complement(566126..566716)] [gbkey=CDS]	3	3	1	1	2498			578	599	588	26695genome_00548	J99genome_00485	KE21_00571
group_174	[locus_tag=HP_0538] [protein=cag pathogenicity island protein (cag17)] [protein_id=AAD07604.1][location=569868..570788] [gbkey=CDS]	3	3	1	1	2494			920	920	920	26695genome_00551	J99genome_00482	KE21_00575
group_175	[locus_tag=HP_0539] [protein=cag pathogenicity island protein (cag18)] [protein_id=AAD07605.1][location=complement(570870..571583)] [gbkey=CDS]	3	3	1	1	2493			713	713	713	26695genome_00552	J99genome_00481	KE21_00576
group_176	[locus_tag=HP_0545] [protein=cag pathogenicity island protein (cag24)] [protein_id=AAD07611.1][location=complement(578115..578738)] [gbkey=CDS]	3	3	1	1	2487			623	626	624	26695genome_00558	J99genome_00475	KE21_00582
group_177	[locus_tag=HP_0576] [protein=signal peptidase I (lepB)] [protein_id=AAD07643.1] [location=complement(606476..607348)][gbkey=CDS]	3	3	1	1	2438			872	872	872	26695genome_00590	J99genome_00443	KE21_00613
group_178	[locus_tag=HP_0577] [protein=methylene-tetrahydrofolate dehydrogenase (folD)] [protein_id=AAD07644.1][location=complement(607348..608226)] [gbkey=CDS]	3	3	1	1	2437			872	872	872	26695genome_00591	J99genome_00442	KE21_00614
group_179	[locus_tag=HP_0578] [protein=predicted coding region HP0578] [protein_id=AAD07650.1] [location=complement(608300..610336)][gbkey=CDS]	3	3	1	1	2436			2030	2036	2034	26695genome_00592	J99genome_00441	KE21_00615
group_180	[locus_tag=HP_0582] [protein=predicted coding region HP0582] [protein_id=AAD07647.1] [location=complement(613020..613994)][gbkey=CDS]	3	3	1	1	2427			554	974	827	26695genome_00596	J99genome_00437	KE21_00619
group_181	[locus_tag=HP_0586] [protein=predicted coding region HP0586] [protein_id=AAD07658.1] [location=complement(616194..619127)][gbkey=CDS]	3	3	1	1	2421			2933	2939	2936	26695genome_00601	J99genome_00432	KE21_00545
group_182	[locus_tag=HP_0587] [protein=aminodeoxychorismate lyase (pabC)] [protein_id=AAD07652.1][location=619045..620034] [gbkey=CDS]	3	3	1	1	2418			863	863	863	26695genome_00602	J99genome_00431	KE21_00544
group_183	[locus_tag=HP_0597] [protein=penicillin-binding protein 1A (PBP-1A)] [protein_id=AAD07660.1][location=complement(630840..632819)] [gbkey=CDS]	3	3	1	1	2407			1979	1982	1981	26695genome_00612	J99genome_00422	KE21_00535
group_184	[locus_tag=HP_0598] [protein=8-amino-7-oxononanoate synthase (bioF)] [protein_id=AAD07661.1][location=complement(632820..633941)] [gbkey=CDS]	3	3	1	1	2404			1121	1121	1121	26695genome_00613	J99genome_00421	KE21_00534
group_185	[locus_tag=HP_0603] [protein=predicted coding region HP0603] [protein_id=AAD07672.1] [location=639633..640202][gbkey=CDS]	3	3	1	1	2397			617	617	617	26695genome_00619	J99genome_00416	KE21_00527
group_186	[locus_tag=HP_0607] [protein=acriflavine resistance protein (acrB)] [protein_id=AAD07671.1][location=643460..646546] [gbkey=CDS]	3	3	1	1	2393			3080	3086	3084	26695genome_00623	J99genome_00412	KE21_00523
group_187	[locus_tag=HP_0608] [protein=predicted coding region HP0608] [protein_id=AAD07674.1] [location=646630..647112][gbkey=CDS]	3	3	1	1	2392			569	569	569	26695genome_00624	J99genome_00411	KE21_00522
group_188	[locus_tag=HP_0611] [protein=predicted coding region HP0611] [protein_id=AAD07678.1] [location=complement(656878..657378)][gbkey=CDS]	3	3	1	1	2381			500	755	585	26695genome_00627	J99genome_00677	KE21_00134
group_190	[locus_tag=HP_0613] [protein=ABC transporter, ATP-binding protein] [protein_id=AAD07676.1][location=complement(657634..658335)] [gbkey=CDS]	3	3	1	1	2383			236	701	535	26695genome_00629	J99genome_00676	KE21_00132
group_191	[locus_tag=HP_0615] [protein=DNA ligase (lig)] [protein_id=AAD07680.1] [location=complement(659069..661039)][gbkey=CDS]	3	3	1	1	2385			1970	1970	1970	26695genome_00631	J99genome_00408	KE21_00518
group_192	[locus_tag=HP_0617] [protein=aspartyl-tRNA synthetase (aspS)] [protein_id=AAD07682.1][location=662093..663826] [gbkey=CDS]	3	3	1	1	791			1733	1739	1735	26695genome_00633	J99genome_00406	KE21_00516
group_193	[locus_tag=HP_0623] [protein=UDP-N-acetylmuramate-alanine ligase (murC)] [protein_id=AAD07686.1][location=complement(669021..670370)] [gbkey=CDS]	3	3	1	1	780			1349	1349	1349	26695genome_00640	J99genome_00398	KE21_00509
group_194	[locus_tag=HP_0626] [protein=tetrahydrodipicolinate N-succinyltransferase (dapD)] [protein_id=AAD07696.1][location=672692..673897] [gbkey=CDS]	3	3	1	1	777			1205	1205	1205	26695genome_00643	J99genome_00395	KE21_00506
group_195	[locus_tag=HP_0628] [protein=predicted coding region HP0628] [protein_id=AAD07699.1] [location=674290..674967][gbkey=CDS]	3	3	1	1	776			332	1058	816	26695genome_00644	J99genome_00394	KE21_00505
group_197	[locus_tag=HP_0637] [protein=predicted coding region HP0637] [protein_id=AAD07714.1] [location=complement(684146..684598)][gbkey=CDS]	3	3	1	1	766			452	452	452	26695genome_00654	J99genome_00385	KE21_00496
group_198	[locus_tag=HP_0643] [protein=glutamyl-tRNA synthetase (gltX)] [protein_id=AAD07704.1][location=688746..690065] [gbkey=CDS]	3	3	1	1	754			1319	1319	1319	26695genome_00660	J99genome_00377	KE21_00490
group_199	[locus_tag=HP_0646] [protein=UDP-glucose pyrophosphorylase (galU)] [protein_id=AAD07707.1][location=692043..692864] [gbkey=CDS]	3	3	1	1	751			821	821	821	26695genome_00663	J99genome_00374	KE21_00487
group_200	[locus_tag=HP_0649] [protein=aspartate ammonia-lyase (aspA)] [protein_id=AAD07709.1] [location=694612..696018][gbkey=CDS]	3	3	1	1	748			1250	1406	1354	26695genome_00666	J99genome_00371	KE21_00484
group_202	[locus_tag=HP_0652] [protein=phosphoserine phosphatase (serB)] [protein_id=AAD07711.1][location=complement(698132..698755)] [gbkey=CDS]	3	3	1	1	744			623	623	623	26695genome_00669	J99genome_00367	KE21_00297
group_203	[locus_tag=HP_0657] [protein=processing protease (ymxG)] [protein_id=AAD07722.1] [location=704554..705852][gbkey=CDS]	3	3	1	1	739			1259	1307	1275	26695genome_00674	J99genome_00362	KE21_00292
group_204	[locus_tag=HP_0661] [protein=ribonuclease H (rnhA)] [protein_id=AAD07724.1] [location=709533..709964][gbkey=CDS]	3	3	1	1	734			431	431	431	26695genome_00678	J99genome_00358	KE21_00288
group_205	[locus_tag=HP_0663] [protein=chorismate synthase (aroC)] [protein_id=AAD07726.1] [location=710692..711789][gbkey=CDS]	3	3	1	1	732			1097	1097	1097	26695genome_00680	J99genome_00356	KE21_00286
group_206	[locus_tag=HP_0666] [protein=anaerobic glycerol-3-phosphate dehydrogenase, subunit C (glpC)][protein_id=AAD07728.1] [location=713712..715013] [gbkey=CDS]	3	3	1	1	729			1289	1301	1297	26695genome_00683	J99genome_00353	KE21_00283
group_207	[locus_tag=HP_0679] [protein=lipopolysaccharide biosynthesis protein (wbpB)] [protein_id=AAD14883.1][location=complement(728118..728987)] [gbkey=CDS]	3	3	1	1	691			869	947	921	26695genome_00695	J99genome_00343	KE21_00251
fliP	[locus_tag=HP_0685] [protein=flagellar biosynthetic protein (fliP)] [protein_id=AAD14890.2][location=734342..734803] [gbkey=CDS]	3	3	1	1	684			317	752	605	26695genome_00700	J99genome_00338	KE21_00246
group_21	[locus_tag=HP_0991] [protein=predicted coding region HP0991] [protein_id=AAD08036.1] [location=complement(1053600..1054229)][gbkey=CDS]	3	3	1	1	220			161	1013	620	26695genome_01013	J99genome_01568	KE21_00781
group_210	[locus_tag=HP_0687] [protein=iron(II) transport protein (feoB)] [protein_id=AAD07741.1][location=complement(737394..739322)] [gbkey=CDS]	3	3	1	1	680			1928	1928	1928	26695genome_00703	J99genome_00336	KE21_00244
group_211	[locus_tag=HP_0694] [protein=predicted coding region HP0694] [protein_id=AAD07748.1] [location=744572..745345][gbkey=CDS]	3	3	1	1	672			773	1010	931	26695genome_00710	J99genome_00329	KE21_00237
group_213	[locus_tag=HP_0701] [protein=DNA gyrase, sub A (gyrA)] [protein_id=AAD07753.1] [location=752512..754995][gbkey=CDS]	3	3	1	1	663			2483	2486	2485	26695genome_00717	J99genome_00322	KE21_00230
group_214	[locus_tag=HP_0709] [protein=conserved hypothetical protein] [protein_id=AAD07762.1] [location=762809..763711][gbkey=CDS]	3	3	1	1	651			902	902	902	26695genome_00724	J99genome_00315	KE21_00223
group_215	[locus_tag=HP_0712] [protein=predicted coding region HP0712] [protein_id=AAD07770.1] [location=767374..767748][gbkey=CDS]	3	3	1	1	648			374	704	504	26695genome_00727	J99genome_00312	KE21_01533
group_216	[locus_tag=HP_0714] [protein=RNA polymerase sigma-54 factor (rpoN)] [protein_id=AAD07764.1][location=complement(768089..769333)] [gbkey=CDS]	3	3	1	1	647			1244	1244	1244	26695genome_00729	J99genome_00311	KE21_01532
group_217	[locus_tag=HP_0724] [protein=anaerobic C4-dicarboxylate transport protein (dcuA)] [protein_id=AAD07773.1][location=777602..778933] [gbkey=CDS]	3	3	1	1	637			1328	1331	1330	26695genome_00739	J99genome_00302	KE21_01559
group_218	[locus_tag=HP_0727] [protein=transcriptional regulator, putative] [protein_id=AAD07774.1][location=complement(782071..783057)] [gbkey=CDS]	3	3	1	1	632			986	986	986	26695genome_00742	J99genome_00298	KE21_00684
group_219	[locus_tag=HP_0734] [protein=conserved hypothetical protein] [protein_id=AAD07780.1] [location=complement(789377..790696)][gbkey=CDS]	3	3	1	1	621			1319	1319	1319	26695genome_00749	J99genome_00291	KE21_00693
group_220	[locus_tag=HP_0736] [protein=phosphoserine aminotransferase (serC)] [protein_id=AAD07782.1][location=complement(791168..792277)] [gbkey=CDS]	3	3	1	1	612			1109	1109	1109	26695genome_00751	J99genome_00289	KE21_00695
group_221	[locus_tag=HP_0738] [protein=D-alanine:D-alanine ligase A (ddlA)] [protein_id=AAD07784.1][location=792978..794021] [gbkey=CDS]	3	3	1	1	609			1043	1043	1043	26695genome_00753	J99genome_00287	KE21_00697
group_222	[locus_tag=HP_0745] [protein=conserved hypothetical protein] [protein_id=AAD07795.1] [location=800330..801313][gbkey=CDS]	3	3	1	1	598			983	983	983	26695genome_00761	J99genome_00279	KE21_00705
group_223	[locus_tag=HP_0746] [protein=predicted coding region HP0746] [protein_id=AAD07801.1] [location=801264..802523][gbkey=CDS]	3	3	1	1	595			1259	1259	1259	26695genome_00762	J99genome_00278	KE21_00706
group_224	[locus_tag=HP_0750] [protein=predicted coding region HP0750] [protein_id=AAD07802.1] [location=805169..806371][gbkey=CDS]	3	3	1	1	590			1202	1202	1202	26695genome_00766	J99genome_00274	KE21_00710
group_2241	hypothetical protein	3	3	1	1	2178			107	107	107	26695genome_00151	J99genome_00844	KE21_01129
group_2242	[locus_tag=HP_0601] [protein=flagellin A (flaA)] [protein_id=AAD07667.1] [location=637282..638814][gbkey=CDS]	3	3	1	1	2400			1532	1532	1532	26695genome_00617	J99genome_00418	KE21_00529
group_2249	[locus_tag=HP_0891] [protein=conserved hypothetical protein] [protein_id=AAD07940.1] [location=945075..945599][gbkey=CDS]	3	3	1	1	424			524	524	524	26695genome_00906	J99genome_00137	KE21_01101
group_225	[locus_tag=HP_0755] [protein=molybdopterin biosynthesis protein (moeB)] [protein_id=AAD07804.1][location=809635..810267] [gbkey=CDS]	3	3	1	1	585			671	707	683	26695genome_00771	J99genome_00269	KE21_00715
group_2250	[locus_tag=HP_1244] [protein=ribosomal protein S18 (rps18)] [protein_id=AAD08290.1] [location=complement(1320338..1320595)][gbkey=CDS]	3	3	1	1	1214			257	257	257	26695genome_01273	J99genome_01331	KE21_00481
group_2251	[locus_tag=HP_0135] [protein=predicted coding region HP0135] [protein_id=AAD07212.1] [location=146444..146578][gbkey=CDS]	3	3	1	1	2163			134	134	134	26695genome_00136	J99genome_00858	KE21_01115
group_2252	[locus_tag=HP_1419] [protein=flagellar biosynthetic protein (fliQ)] [protein_id=AAD08461.1][location=complement(1489408..1489674)] [gbkey=CDS]	3	3	1	1	1783			266	266	266	26695genome_01447	J99genome_01179	KE21_01428
group_2253	[locus_tag=HP_0753] [protein=flagellar protein (fliS)] [protein_id=AAD07803.1] [location=808936..809316][gbkey=CDS]	3	3	1	1	587			380	380	380	26695genome_00769	J99genome_00271	KE21_00713
group_2254	[locus_tag=HP_0551] [protein=ribosomal protein L31 (rpl31)] [protein_id=AAD07617.1] [location=586968..587171][gbkey=CDS]	3	3	1	1	2472			203	203	203	26695genome_00566	J99genome_00469	KE21_00589
group_2255	[locus_tag=HP_1197] [protein=ribosomal protein S12 (rps12)] [protein_id=AAD08241.1] [location=complement(1267881..1268288)][gbkey=CDS]	3	3	1	1	1272			407	407	407	26695genome_01221	J99genome_01383	KE21_00873
group_2256	[locus_tag=HP_1196] [protein=ribosomal protein S7 (rps7)] [protein_id=AAD08240.1] [location=complement(1267398..1267865)][gbkey=CDS]	3	3	1	1	1273			467	467	467	26695genome_01220	J99genome_01384	KE21_00872
group_2257	[locus_tag=HP_1298] [protein=translation initiation factor EF-1 (infA)] [protein_id=AAD08360.1][location=complement(1370380..1370598)] [gbkey=CDS]	3	3	1	1	1146			218	218	218	26695genome_01328	J99genome_01278	KE21_00425
group_2258	[locus_tag=HP_1204] [protein=ribosomal protein L33 (rpL33)] [protein_id=AAD08255.1] [location=complement(1280485..1280643)][gbkey=CDS]	3	3	1	1	1264			158	158	158	26695genome_01230	J99genome_01374	KE21_00882
group_226	[locus_tag=HP_0758] [protein=conserved hypothetical integral membrane protein] [protein_id=AAD07806.1][location=811424..812737] [gbkey=CDS]	3	3	1	1	582			1313	1313	1313	26695genome_00774	J99genome_00266	KE21_00718
group_2262	[locus_tag=HP_1492] [protein=conserved hypothetical nifU-like protein] [protein_id=AAD08534.1][location=1566261..1566530] [gbkey=CDS]	3	3	1	1	1898			269	269	269	26695genome_01518	J99genome_01109	KE21_00644
group_2263	[locus_tag=HP_1202] [protein=ribosomal protein L11 (rpl11)] [protein_id=AAD08248.1] [location=complement(1279048..1279473)][gbkey=CDS]	3	3	1	1	1267			425	425	425	26695genome_01226	J99genome_01378	KE21_00878
group_2264	[locus_tag=HP_0125] [protein=ribosomal protein L35 (rpl35)] [protein_id=AAD07195.1] [location=137569..137763][gbkey=CDS]	3	3	1	1	2155			194	194	194	26695genome_00128	J99genome_00866	KE21_01107
group_2265	[locus_tag=HP_0869] [protein=hydrogenase expression/formation protein (hypA)] [protein_id=AAD07910.1][location=complement(920005..920358)] [gbkey=CDS]	3	3	1	1	447			353	353	353	26695genome_00886	J99genome_00158	KE21_01081
group_2269	[locus_tag=HP_0815] [protein=flagellar motor rotation protein (motA)] [protein_id=AAD07864.1][location=868381..869154] [gbkey=CDS]	3	3	1	1	510			773	773	773	26695genome_00831	J99genome_00211	KE21_01406
group_227	[locus_tag=HP_0760] [protein=conserved hypothetical protein] [protein_id=AAD07808.1] [location=complement(814054..815442)][gbkey=CDS]	3	3	1	1	580			1388	1589	1506	26695genome_00776	J99genome_00264	KE21_00720
group_2270	[locus_tag=HP_0031] [protein=predicted coding region HP0031] [protein_id=AAD07108.1] [location=31961..32374][gbkey=CDS]	3	3	1	1	2038			413	413	413	26695genome_00032	J99genome_00962	KE21_00845
group_2271	[locus_tag=HP_1310] [protein=ribosomal protein S17 (rps17)] [protein_id=AAD08350.1] [location=complement(1376210..1376470)][gbkey=CDS]	3	3	1	1	1135			260	260	260	26695genome_01339	J99genome_01267	KE21_00414
group_2272	[locus_tag=HP_0562] [protein=ribosomal protein S21 (rps21)] [protein_id=AAD07628.1] [location=complement(595289..595501)][gbkey=CDS]	3	3	1	1	2458			212	212	212	26695genome_00576	J99genome_00459	KE21_00599
group_2273	[locus_tag=HP_1320] [protein=ribosomal protein S10 (rps10)] [protein_id=AAD08359.1] [location=complement(1380902..1381216)][gbkey=CDS]	3	3	1	1	1125			314	314	314	26695genome_01349	J99genome_01257	KE21_00404
group_2274	[locus_tag=HP_1109] [protein=pyruvate ferredoxin oxidoreductase, delta subunit] [protein_id=AAD08153.1][location=1170714..1171106] [gbkey=CDS]	3	3	1	1	1377			392	392	392	26695genome_01134	J99genome_01468	KE21_01522
group_2275	[locus_tag=HP_1446] [protein=biopolymer transport protein (exbD)] [protein_id=AAD08484.1][location=1516508..1516909] [gbkey=CDS]	3	3	1	1	1739			401	401	401	26695genome_01474	J99genome_01153	KE21_01317
group_2276	[locus_tag=HP_1305] [protein=ribosomal protein S8 (rps8)] [protein_id=AAD08346.1] [location=complement(1374460..1374855)][gbkey=CDS]	3	3	1	1	1139			395	395	395	26695genome_01335	J99genome_01271	KE21_00418
group_2277	[locus_tag=HP_1309] [protein=ribosomal protein L14 (rpl14)] [protein_id=AAD08349.1] [location=complement(1375839..1376207)][gbkey=CDS]	3	3	1	1	1136			368	368	368	26695genome_01338	J99genome_01268	KE21_00415
group_2278	[locus_tag=HP_0400] [protein=penicillin tolerance protein (lytB)] [protein_id=AAD07469.1][location=complement(411222..412046)] [gbkey=CDS]	3	3	1	1	1446			824	824	824	26695genome_00405	J99genome_01525	KE21_01039
group_2279	[locus_tag=HP_0776] [protein=predicted coding region HP0776] [protein_id=AAD07826.1] [location=complement(830016..830270)][gbkey=CDS]	3	3	1	1	564			224	224	224	26695genome_00791	J99genome_00249	KE21_00736
group_228	[locus_tag=HP_0763] [protein=cell division protein (ftsY)] [protein_id=AAD07809.1] [location=816883..817764][gbkey=CDS]	3	3	1	1	576			878	881	880	26695genome_00779	J99genome_00262	KE21_00723
group_2280	[locus_tag=HP_1312] [protein=ribosomal protein L16 (rpl16)] [protein_id=AAD08351.1] [location=complement(1376670..1377095)][gbkey=CDS]	3	3	1	1	1133			425	425	425	26695genome_01341	J99genome_01265	KE21_00412
group_2281	[locus_tag=HP_0491] [protein=ribosomal protein L28 (rpL28)] [protein_id=AAD07567.1] [location=complement(518285..518473)][gbkey=CDS]	3	3	1	1	881			188	188	188	26695genome_00505	J99genome_00526	KE21_01487
group_2285	[locus_tag=HP_0321] [protein=5'-guanylate kinase (gmk)] [protein_id=AAD07389.1] [location=complement(337143..337763)][gbkey=CDS]	3	3	1	1	1535			620	620	620	26695genome_00324	J99genome_00672	KE21_00128
group_2286	[locus_tag=HP_1509] [protein=conserved hypothetical integral membrane protein] [protein_id=AAD08551.1][location=1582845..1583633] [gbkey=CDS]	3	3	1	1	1915			662	662	662	26695genome_01534	J99genome_01093	KE21_00660
group_2287	[locus_tag=HP_1263] [protein=NADH-ubiquinone oxidoreductase, NQO4 subunit (NQO4)] [protein_id=AAD08309.1][location=1335492..1336721] [gbkey=CDS]	3	3	1	1	1186			1229	1229	1229	26695genome_01293	J99genome_01312	KE21_00461
group_2288	[locus_tag=HP_1300] [protein=preprotein translocase subunit (secY)] [protein_id=AAD08341.1][location=complement(1371359..1372621)] [gbkey=CDS]	3	3	1	1	1144			1262	1262	1262	26695genome_01330	J99genome_01276	KE21_00423
group_2289	[locus_tag=HP_0352] [protein=flagellar motor switch protein (fliG)] [protein_id=AAD07420.1][location=360759..361790] [gbkey=CDS]	3	3	1	1	1499			1031	1031	1031	26695genome_00355	J99genome_00647	KE21_00104
group_229	[locus_tag=HP_0803] [protein=predicted coding region HP0803] [protein_id=AAD07858.1] [location=complement(857288..858127)][gbkey=CDS]	3	3	1	1	529			737	839	798	26695genome_00818	J99genome_00223	KE21_01394
group_2290	[locus_tag=HP_1212] [protein=ATP synthase F0, subunit c (atpE)] [protein_id=AAD08257.1][location=complement(1288088..1288405)] [gbkey=CDS]	3	3	1	1	1254			317	317	317	26695genome_01243	J99genome_01361	KE21_00895
group_2291	[locus_tag=HP_0397] [protein=phosphoglycerate dehydrogenase (serA)] [protein_id=AAD07461.1][location=complement(407264..408838)] [gbkey=CDS]	3	3	1	1	1450			1574	1574	1574	26695genome_00402	J99genome_01522	KE21_01036
group_2292	[locus_tag=HP_0349] [protein=CTP synthetase (pyrG)] [protein_id=AAD07406.1] [location=complement(356450..358066)][gbkey=CDS]	3	3	1	1	1502			1616	1616	1616	26695genome_00352	J99genome_00650	KE21_00107
group_2293	[locus_tag=HP_0809] [protein=predicted coding region HP0809] [protein_id=AAD07860.1] [location=complement(863917..864468)][gbkey=CDS]	3	3	1	1	519			551	551	551	26695genome_00824	J99genome_00217	KE21_01400
group_2294	[locus_tag=HP_1134] [protein=ATP synthase F1, subunit alpha (atpA)] [protein_id=AAD08176.1][location=complement(1196625..1198136)] [gbkey=CDS]	3	3	1	1	1346			1511	1511	1511	26695genome_01160	J99genome_01441	KE21_01361
group_2295	[locus_tag=HP_0870] [protein=flagellar hook (flgE)] [protein_id=AAD07911.1] [location=complement(920417..922573)][gbkey=CDS]	3	3	1	1	446			2156	2156	2156	26695genome_00887	J99genome_00157	KE21_01082
group_2296	[locus_tag=HP_1205] [protein=translation elongation factor EF-Tu (tufB)] [protein_id=AAD08250.1][location=complement(1280679..1281878)] [gbkey=CDS]	3	3	1	1	1263			1199	1199	1199	26695genome_01231	J99genome_01373	KE21_00883
group_23	[locus_tag=HP_0164] [protein=signal-transducing protein, histidine kinase] [protein_id=AAD07233.1][location=complement(172470..173234)] [gbkey=CDS]	3	3	1	1	2196			764	1364	1138	26695genome_00166	J99genome_00829	KE21_01144
group_230	[locus_tag=HP_0804] [protein=GTP cyclohydrolase II/3,4-dihydroxy-2-butanone 4-phosphate synthase (ribA, ribB)] [protein_id=AAD07852.1] [location=complement(858216..859250)][gbkey=CDS]	3	3	1	1	528			1034	1034	1034	26695genome_00819	J99genome_00222	KE21_01395
group_2300	[locus_tag=HP_0824] [protein=thioredoxin (trxA)] [protein_id=AAD07874.1] [location=876887..877207][gbkey=CDS]	3	3	1	1	500			320	320	320	26695genome_00840	J99genome_00199	KE21_01249
group_2301	[locus_tag=HP_1301] [protein=ribosomal protein L15 (rpl15)] [protein_id=AAD08342.1] [location=complement(1372664..1373071)][gbkey=CDS]	3	3	1	1	1143			401	401	401	26695genome_01331	J99genome_01275	KE21_00422
group_2302	[locus_tag=HP_0828] [protein=ATP synthase F0, subunit a (atpB)] [protein_id=AAD07878.1][location=complement(879963..880643)] [gbkey=CDS]	3	3	1	1	496			680	680	680	26695genome_00844	J99genome_00195	KE21_01253
group_2303	[locus_tag=HP_0961] [protein=glycerol-3-phosphate dehydrogenase, NAD(P)+ dependent] [protein_id=AAD08003.1][location=complement(1019385..1020323)][gbkey=CDS]	3	3	1	1	326			938	938	938	26695genome_00983	J99genome_00061	KE21_01436
group_2304	[locus_tag=HP_1319] [protein=ribosomal protein L3 (rpl3)] [protein_id=AAD08358.1] [location=complement(1380290..1380865)][gbkey=CDS]	3	3	1	1	1126			575	575	575	26695genome_01348	J99genome_01258	KE21_00405
group_2305	[locus_tag=HP_1294] [protein=ribosomal protein S4 (rps4)] [protein_id=AAD08337.1] [location=complement(1368768..1369394)][gbkey=CDS]	3	3	1	1	1150			626	626	626	26695genome_01324	J99genome_01282	KE21_00429
group_2306	[locus_tag=HP_1344] [protein=magnesium and cobalt transport protein (corA)] [protein_id=AAD08385.1][location=complement(1403903..1404859)] [gbkey=CDS]	3	3	1	1	1093			956	956	956	26695genome_01373	J99genome_01234	KE21_00974
group_2307	[locus_tag=HP_0550] [protein=transcription termination factor Rho (rho)] [protein_id=AAD07616.1][location=complement(585388..586704)] [gbkey=CDS]	3	3	1	1	2475			1316	1316	1316	26695genome_00565	J99genome_00470	KE21_00588
group_2308	[locus_tag=HP_1293] [protein=DNA-directed RNA polymerase, alpha subunit (rpoA)] [protein_id=AAD08336.1][location=complement(1367722..1368756)] [gbkey=CDS]	3	3	1	1	1151			1034	1034	1034	26695genome_01323	J99genome_01283	KE21_00430
group_2309	[locus_tag=HP_0115] [protein=flagellin B (flaB)] [protein_id=AAD07183.1] [location=complement(122948..124492)][gbkey=CDS]	3	3	1	1	2147			1544	1544	1544	26695genome_00119	J99genome_00873	KE21_01276
group_231	[locus_tag=HP_0808] [protein=holo-acp synthase (acpS)] [protein_id=AAD07855.1] [location=complement(863551..863910)][gbkey=CDS]	3	3	1	1	524			359	359	359	26695genome_00823	J99genome_00218	KE21_01399
group_2310	[locus_tag=HP_0889] [protein=iron(III) dicitrate ABC transporter, permease protein (fecD)][protein_id=AAD07937.1] [location=complement(943114..944094)][gbkey=CDS]	3	3	1	1	426			980	980	980	26695genome_00904	J99genome_00139	KE21_01099
group_2311	[locus_tag=HP_0664] [protein=predicted coding region HP0664] [protein_id=AAD07731.1] [location=711827..712342][gbkey=CDS]	3	3	1	1	731			515	515	515	26695genome_00681	J99genome_00355	KE21_00285
group_2312	[locus_tag=HP_0680] [protein=ribonucleoside-diphosphate reductase 1 alpha subunit (nrdA)][protein_id=AAD14884.1] [location=complement(729049..731415)][gbkey=CDS]	3	3	1	1	690			2366	2366	2366	26695genome_00696	J99genome_00342	KE21_00250
group_2313	[locus_tag=HP_1110] [protein=pyruvate ferredoxin oxidoreductase, alpha subunit] [protein_id=AAD08154.1][location=1171116..1172339] [gbkey=CDS]	3	3	1	1	1376			1223	1223	1223	26695genome_01135	J99genome_01467	KE21_01521
group_2314	[locus_tag=HP_1133] [protein=ATP synthase F1, subunit gamma (atpG)] [protein_id=AAD08175.1][location=complement(1195705..1196610)] [gbkey=CDS]	3	3	1	1	1347			905	905	905	26695genome_01159	J99genome_01442	KE21_01362
group_2315	[locus_tag=HP_0472] [protein=outer membrane protein (omp11)] [protein_id=AAD07540.1] [location=complement(494379..494939)][gbkey=CDS]	3	3	1	1	911			560	560	560	26695genome_00483	J99genome_00546	KE21_00005
group_2316	[locus_tag=HP_0888] [protein=iron(III) dicitrate ABC transporter, ATP-binding protein(fecE)] [protein_id=AAD07936.1] [location=complement(942347..943114)][gbkey=CDS]	3	3	1	1	427			767	767	767	26695genome_00903	J99genome_00140	KE21_01098
group_2317	[locus_tag=HP_1585] [protein=flagellar basal-body rod protein (flgG)] [protein_id=AAD08623.1][location=1663590..1664378] [gbkey=CDS]	3	3	1	1	1998			788	788	788	26695genome_01609	J99genome_00997	KE21_00313
group_2318	[locus_tag=HP_0248] [protein=conserved hypothetical protein] [protein_id=AAD07316.1] [location=257084..258172][gbkey=CDS]	3	3	1	1	2301			1088	1088	1088	26695genome_00252	J99genome_00744	KE21_00201
group_2319	[locus_tag=HP_1456] [protein=membrane-associated lipoprotein (lpp20)] [protein_id=AAD08494.1][location=complement(1526219..1526746)] [gbkey=CDS]	3	3	1	1	1728			527	527	527	26695genome_01482	J99genome_01145	KE21_01309
group_232	[locus_tag=HP_0814] [protein=thiamin biosynthesis protein (thiF)] [protein_id=AAD07863.1][location=867598..868365] [gbkey=CDS]	3	3	1	1	511			767	767	767	26695genome_00830	J99genome_00212	KE21_01405
group_2320	[locus_tag=HP_0068] [protein=urease accessory protein (ureG)] [protein_id=AAD07131.1] [location=complement(72818..73417)][gbkey=CDS]	3	3	1	1	2093			599	599	599	26695genome_00071	J99genome_00923	KE21_01349
group_2321	[locus_tag=HP_1129] [protein=biopolymer transport protein (exbD)] [protein_id=AAD08171.1][location=complement(1192857..1193258)] [gbkey=CDS]	3	3	1	1	1352			401	401	401	26695genome_01155	J99genome_01446	KE21_01366
group_2322	[locus_tag=HP_0019] [protein=chemotaxis protein (cheV)] [protein_id=AAD07087.1] [location=18380..19345][gbkey=CDS]	3	3	1	1	2024			965	965	965	26695genome_00022	J99genome_00972	KE21_00856
group_2323	[locus_tag=HP_0245] [protein=predicted coding region HP0245] [protein_id=AAD07321.1] [location=complement(254054..254371)][gbkey=CDS]	3	3	1	1	2297			317	317	317	26695genome_00249	J99genome_00747	KE21_00204
group_2324	[locus_tag=HP_1043] [protein=response regulator] [protein_id=AAD08088.1] [location=complement(1104745..1105416)][gbkey=CDS]	3	3	1	1	969			671	671	671	26695genome_01069	J99genome_00592	KE21_00050
group_2325	[locus_tag=HP_1314] [protein=ribosomal protein L22 (rpl22)] [protein_id=AAD08353.1] [location=complement(1377806..1378174)][gbkey=CDS]	3	3	1	1	1131			368	368	368	26695genome_01343	J99genome_01263	KE21_00410
group_2326	[locus_tag=HP_1296] [protein=ribosomal protein S13 (rps13)] [protein_id=AAD08339.1] [location=complement(1369822..1370184)][gbkey=CDS]	3	3	1	1	1148			362	362	362	26695genome_01326	J99genome_01280	KE21_00427
group_2327	[locus_tag=HP_0072] [protein=urease beta subunit (urea amidohydrolase) (ureB)] [protein_id=AAD07143.1][location=complement(75527..77236)] [gbkey=CDS]	3	3	1	1	2097			1709	1709	1709	26695genome_00075	J99genome_00919	KE21_01345
group_2328	[locus_tag=HP_1267] [protein=NADH-ubiquinone oxidoreductase, NQO8 subunit (NQO8)] [protein_id=AAD08311.1][location=1340465..1341454] [gbkey=CDS]	3	3	1	1	1181			989	989	989	26695genome_01297	J99genome_01308	KE21_00457
group_2329	[locus_tag=HP_1464] [protein=conserved hypothetical secreted protein] [protein_id=AAD08505.1][location=complement(1535209..1536024)] [gbkey=CDS]	3	3	1	1	1863			815	815	815	26695genome_01490	J99genome_01137	KE21_01301
group_233	[locus_tag=HP_0821] [protein=excinuclease ABC subunit C (uvrC)] [protein_id=AAD07868.1][location=873393..875177] [gbkey=CDS]	3	3	1	1	503			1784	1784	1784	26695genome_00837	J99genome_00202	KE21_01246
group_2330	[locus_tag=HP_1465] [protein=ABC transporter, ATP-binding protein (HI1087)] [protein_id=AAD08506.1][location=complement(1536009..1536794)] [gbkey=CDS]	3	3	1	1	1864			785	785	785	26695genome_01491	J99genome_01136	KE21_01300
group_2331	[locus_tag=HP_1261] [protein=NADH-ubiquinone oxidoreductase, NQO6 subunit (NQO6)] [protein_id=AAD08307.1][location=1334214..1334693] [gbkey=CDS]	3	3	1	1	1188			479	479	479	26695genome_01291	J99genome_01314	KE21_00463
group_2332	[locus_tag=HP_0656] [protein=conserved hypothetical protein] [protein_id=AAD07721.1] [location=703397..704548][gbkey=CDS]	3	3	1	1	740			1061	1061	1061	26695genome_00673	J99genome_00363	KE21_00293
group_2333	[locus_tag=HP_1251] [protein=oligopeptide ABC transporter, permease protein (oppB)] [protein_id=AAD08295.1][location=complement(1326081..1327127)][gbkey=CDS]	3	3	1	1	1202			1046	1046	1046	26695genome_01280	J99genome_01324	KE21_00474
group_2334	[locus_tag=HP_0166] [protein=response regulator (ompR)] [protein_id=AAD07234.1] [location=complement(173778..174455)][gbkey=CDS]	3	3	1	1	2198			677	677	677	26695genome_00168	J99genome_00828	KE21_01145
group_2335	[locus_tag=HP_1302] [protein=ribosomal protein S5 (rps5)] [protein_id=AAD08343.1] [location=complement(1373085..1373546)][gbkey=CDS]	3	3	1	1	1142			443	443	443	26695genome_01332	J99genome_01274	KE21_00421
group_2336	[locus_tag=HP_1445] [protein=biopolymer transport protein (exbB)] [protein_id=AAD08483.1][location=1516045..1516497] [gbkey=CDS]	3	3	1	1	1740			452	452	452	26695genome_01473	J99genome_01154	KE21_01318
group_2337	[locus_tag=HP_0073] [protein=urease alpha subunit (ureA) (urea amidohydrolase)] [protein_id=AAD07144.1][location=complement(77240..77956)] [gbkey=CDS]	3	3	1	1	2098			716	716	716	26695genome_00076	J99genome_00918	KE21_01344
group_2338	[locus_tag=HP_0084] [protein=ribosomal protein L13 (rpl13)] [protein_id=AAD07154.1] [location=complement(89219..89644)][gbkey=CDS]	3	3	1	1	2108			425	425	425	26695genome_00087	J99genome_00908	KE21_01334
group_2339	[locus_tag=HP_0715] [protein=ABC transporter, ATP-binding protein] [protein_id=AAD07765.1][location=complement(769336..770058)] [gbkey=CDS]	3	3	1	1	646			722	722	722	26695genome_00730	J99genome_00310	KE21_01531
group_234	[locus_tag=HP_0826] [protein=lipooligosaccharide 5G8 epitope biosynthesis-associated protein(lex2B)] [protein_id=AAD07876.1] [location=878363..879184][gbkey=CDS]	3	3	1	1	498			821	821	821	26695genome_00842	J99genome_00197	KE21_01251
group_2344	[locus_tag=HP_1316] [protein=ribosomal protein L2 (rpl2)] [protein_id=AAD08355.1] [location=complement(1378476..1379306)][gbkey=CDS]	3	3	1	1	1129			830	830	830	26695genome_01345	J99genome_01261	KE21_00408
group_2345	[locus_tag=HP_0829] [protein=inosine-5'-monophosphate dehydrogenase (guaB)] [protein_id=AAD07879.1][location=complement(880765..882210)] [gbkey=CDS]	3	3	1	1	495			1445	1445	1445	26695genome_00845	J99genome_00194	KE21_01254
group_2346	[locus_tag=HP_1108] [protein=pyruvate ferredoxin oxidoreductase, gamma subunit] [protein_id=AAD08152.1][location=1170138..1170698] [gbkey=CDS]	3	3	1	1	1378			560	560	560	26695genome_01133	J99genome_01469	KE21_01523
group_2347	[locus_tag=HP_1292] [protein=ribosomal protein L17 (rpl17)] [protein_id=AAD08335.1] [location=complement(1367372..1367722)][gbkey=CDS]	3	3	1	1	1153			350	350	350	26695genome_01322	J99genome_01284	KE21_00431
group_2348	[locus_tag=HP_0777] [protein=uridine 5'-monophosphate (UMP) kinase (pyrH)] [protein_id=AAD07823.1][location=complement(830282..831004)] [gbkey=CDS]	3	3	1	1	562			722	722	722	26695genome_00792	J99genome_00248	KE21_00737
group_2349	[locus_tag=HP_1195] [protein=translation elongation factor EF-G (fusA)] [protein_id=AAD08239.1][location=complement(1265308..1267386)] [gbkey=CDS]	3	3	1	1	1274			2078	2078	2078	26695genome_01219	J99genome_01385	KE21_00871
group_235	[locus_tag=HP_0827] [protein=ss-DNA binding protein 12RNP2 precursor] [protein_id=AAD07877.1][location=complement(879390..879638)] [gbkey=CDS]	3	3	1	1	497			248	248	248	26695genome_00843	J99genome_00196	KE21_01252
group_2350	[locus_tag=HP_0480] [protein=GTP-binding protein, fusA-homolog (yihK)] [protein_id=AAD07546.1][location=502628..504427] [gbkey=CDS]	3	3	1	1	898			1799	1799	1799	26695genome_00491	J99genome_00538	KE21_01508
group_2351	[locus_tag=HP_0083] [protein=ribosomal protein S9 (rps9)] [protein_id=AAD07153.1] [location=complement(88833..89222)][gbkey=CDS]	3	3	1	1	2107			389	389	389	26695genome_00086	J99genome_00909	KE21_01335
group_2352	[locus_tag=HP_0794] [protein=ATP-dependent clp protease proteolytic component (clpP)][protein_id=AAD07842.1] [location=complement(851017..851607)][gbkey=CDS]	3	3	1	1	539			587	590	588	26695genome_00809	J99genome_00232	KE21_01385
group_2353	[locus_tag=HP_0010] [protein=chaperone and heat shock protein (groEL)] [protein_id=AAD07080.1][location=complement(7603..9243)] [gbkey=CDS]	3	3	1	1	2015			1640	1640	1640	26695genome_00013	J99genome_00981	KE21_00865
group_2354	[locus_tag=HP_1295] [protein=ribosomal protein S11 (rps11)] [protein_id=AAD08338.1] [location=complement(1369404..1369799)][gbkey=CDS]	3	3	1	1	1149			395	395	395	26695genome_01325	J99genome_01281	KE21_00428
group_236	[locus_tag=HP_0832] [protein=spermidine synthase (speE)] [protein_id=AAD07882.1] [location=complement(884232..885020)][gbkey=CDS]	3	3	1	1	492			788	788	788	26695genome_00848	J99genome_00191	KE21_01257
group_2360	[locus_tag=HP_0001] [protein=predicted coding region HP0001] [protein_id=AAD07074.1] [location=complement(217..633)][gbkey=CDS]	3	3	1	1	2006			416	416	416	26695genome_00001	J99genome_00993	KE21_00308
group_2361	[locus_tag=HP_1262] [protein=NADH-ubiquinone oxidoreductase, NQO5 subunit (NQO5)] [protein_id=AAD08308.1][location=1334690..1335490] [gbkey=CDS]	3	3	1	1	1187			797	797	797	26695genome_01292	J99genome_01313	KE21_00462
group_2362	[locus_tag=HP_0251] [protein=oligopeptide ABC transporter, permease protein (oppC)] [protein_id=AAD07318.1][location=complement(260361..261377)][gbkey=CDS]	3	3	1	1	2304			1016	1016	1016	26695genome_00255	J99genome_00741	KE21_00198
group_2363	[locus_tag=HP_0748] [protein=cell division protein (ftsE)] [protein_id=AAD07797.1] [location=803712..804383][gbkey=CDS]	3	3	1	1	593			671	671	671	26695genome_00764	J99genome_00276	KE21_00708
group_2364	[locus_tag=HP_1539] [protein=ubiquinol cytochrome c oxidoreductase, cytochrome b subunit(fbcH)] [protein_id=AAD08579.1] [location=complement(1616732..1617970)][gbkey=CDS]	3	3	1	1	1948			1238	1238	1238	26695genome_01563	J99genome_01029	KE21_00345
group_2365	[locus_tag=HP_0873] [protein=predicted coding region HP0873] [protein_id=AAD07929.1] [location=complement(924251..924466)][gbkey=CDS]	3	3	1	1	443			215	215	215	26695genome_00890	J99genome_00154	KE21_01085
group_2366	[locus_tag=HP_1041] [protein=flagellar biosynthesis protein (flhA)] [protein_id=AAD08087.1][location=1100927..1103128] [gbkey=CDS]	3	3	1	1	966			2201	2201	2201	26695genome_01067	J99genome_00590	KE21_00048
group_2367	[locus_tag=HP_0015] [protein=predicted coding region HP0015] [protein_id=AAD07091.1] [location=13702..13983][gbkey=CDS]	3	3	1	1	2020			281	281	281	26695genome_00018	J99genome_00976	KE21_00860
group_2368	[locus_tag=HP_1183] [protein=NA+/H+ antiporter (napA)] [protein_id=AAD08229.1] [location=complement(1251608..1252759)][gbkey=CDS]	3	3	1	1	1285			1151	1151	1151	26695genome_01208	J99genome_01394	KE21_00968
group_2369	[locus_tag=HP_1317] [protein=ribosomal protein L23 (rpl23)] [protein_id=AAD08356.1] [location=complement(1379323..1379604)][gbkey=CDS]	3	3	1	1	1128			281	281	281	26695genome_01346	J99genome_01260	KE21_00407
group_237	[locus_tag=HP_0834] [protein=GTP-binding protein homologue (yphC)] [protein_id=AAD07883.1][location=886067..887443] [gbkey=CDS]	3	3	1	1	489			1376	1391	1385	26695genome_00850	J99genome_00189	KE21_01259
group_2370	[locus_tag=HP_0301] [protein=dipeptide ABC transporter, ATP-binding protein (dppD)] [protein_id=AAD07370.1][location=319118..319981] [gbkey=CDS]	3	3	1	1	2362			863	863	863	26695genome_00305	J99genome_00690	KE21_00147
group_2371	[locus_tag=HP_1198] [protein=DNA-directed RNA polymerase, beta subunit (rpoB)] [protein_id=AAD08242.1][location=complement(1268377..1277049)] [gbkey=CDS]	3	3	1	1	1271			8672	8672	8672	26695genome_01222	J99genome_01382	KE21_00874
group_2372	[locus_tag=HP_0077] [protein=peptide chain release factor RF-1 (prfA)] [protein_id=AAD07148.1][location=80589..81647] [gbkey=CDS]	3	3	1	1	2103			1058	1058	1058	26695genome_00081	J99genome_00913	KE21_01339
group_2373	[locus_tag=HP_1540] [protein=ubiquinol cytochrome c oxidoreductase, Rieske 2Fe-2S subunit(fbcF)] [protein_id=AAD08580.1] [location=complement(1617981..1618484)][gbkey=CDS]	3	3	1	1	1949			503	503	503	26695genome_01564	J99genome_01030	KE21_00346
group_2374	[locus_tag=HP_0900] [protein=hydrogenase expression/formation protein (hypB)] [protein_id=AAD07946.1][location=complement(952091..952819)] [gbkey=CDS]	3	3	1	1	412			728	728	728	26695genome_00916	J99genome_00124	KE21_01189
group_2375	[locus_tag=HP_0299] [protein=dipeptide ABC transporter, permease protein (dppB)] [protein_id=AAD07368.1][location=317245..318249] [gbkey=CDS]	3	3	1	1	2360			1004	1004	1004	26695genome_00303	J99genome_00692	KE21_00149
group_2376	[locus_tag=HP_0924] [protein=4-oxalocrotonate tautomerase (dmpI)] [protein_id=AAD07977.1][location=complement(988242..988448)] [gbkey=CDS]	3	3	1	1	373			206	206	206	26695genome_00942	J99genome_00103	KE21_01546
group_2377	[locus_tag=HP_0742] [protein=phosphoribosylpyrophosphate synthetase (prsA)] [protein_id=AAD07793.1][location=796774..797730] [gbkey=CDS]	3	3	1	1	603			956	956	956	26695genome_00757	J99genome_00283	KE21_00701
group_2378	[locus_tag=HP_1373] [protein=rod shape-determining protein (mreB)] [protein_id=AAD08416.1][location=complement(1437001..1438044)] [gbkey=CDS]	3	3	1	1	1659			1043	1043	1043	26695genome_01402	J99genome_01209	KE21_00368
group_2379	[locus_tag=HP_0364] [protein=ribonucleoside diphosphate reductase, beta subunit (nrdB)][protein_id=AAD07432.1] [location=complement(373604..374629)][gbkey=CDS]	3	3	1	1	1488			1025	1025	1025	26695genome_00368	J99genome_01489	KE21_01225
group_238	[locus_tag=HP_0835] [protein=histone-like DNA-binding protein HU (hup)] [protein_id=AAD07885.1][location=887585..887869] [gbkey=CDS]	3	3	1	1	487			284	284	284	26695genome_00851	J99genome_00188	KE21_01260
group_2380	[locus_tag=HP_0086] [protein=conserved hypothetical protein] [protein_id=AAD07155.1] [location=complement(90152..91504)][gbkey=CDS]	3	3	1	1	2111			1352	1352	1352	26695genome_00089	J99genome_00906	KE21_01332
group_2381	[locus_tag=HP_0757] [protein=beta-alanine synthetase homolog] [protein_id=AAD07805.1][location=810419..811297] [gbkey=CDS]	3	3	1	1	583			878	878	878	26695genome_00773	J99genome_00267	KE21_00717
group_2382	[locus_tag=HP_1238] [protein=aliphatic amidase (aimE)] [protein_id=AAD08283.1] [location=1312156..1313160][gbkey=CDS]	3	3	1	1	1220			1004	1004	1004	26695genome_01268	J99genome_01337	KE21_00920
group_2383	[locus_tag=HP_1345] [protein=phosphoglycerate kinase] [protein_id=AAD08386.1] [location=complement(1404875..1406083)][gbkey=CDS]	3	3	1	1	1092			1208	1208	1208	26695genome_01374	J99genome_01233	KE21_00975
group_2384	[locus_tag=HP_0544] [protein=cag pathogenicity island protein (cag23)] [protein_id=AAD07610.1][location=complement(575155..578106)] [gbkey=CDS]	3	3	1	1	2488			2945	2945	2945	26695genome_00557	J99genome_00476	KE21_00581
group_2385	[locus_tag=HP_1103] [protein=glucokinase (glk)] [protein_id=AAD08146.1] [location=1164156..1165166][gbkey=CDS]	3	3	1	1	1387			1010	1010	1010	26695genome_01128	J99genome_01475	KE21_01239
group_2386	[locus_tag=HP_1118] [protein=gamma-glutamyltranspeptidase (ggt)] [protein_id=AAD08162.1][location=complement(1182706..1184409)] [gbkey=CDS]	3	3	1	1	1367			1703	1703	1703	26695genome_01143	J99genome_01458	KE21_01377
group_2387	[locus_tag=HP_1273] [protein=NADH-ubiquinone oxidoreductase, NQO14 subunit (NQO14)] [protein_id=AAD08317.1][location=1346337..1347809] [gbkey=CDS]	3	3	1	1	1175			1472	1478	1476	26695genome_01303	J99genome_01302	KE21_00451
group_2388	[locus_tag=HP_0561] [protein=3-ketoacyl-acyl carrier protein reductase (fabG)] [protein_id=AAD07627.1][location=complement(594504..595247)] [gbkey=CDS]	3	3	1	1	2459			743	743	743	26695genome_00575	J99genome_00460	KE21_00598
group_2389	[locus_tag=HP_1264] [protein=predicted coding region HP1264] [protein_id=AAD08321.1][location=1336718..1336948] [gbkey=CDS]	3	3	1	1	1185			230	230	230	26695genome_01294	J99genome_01311	KE21_00460
group_239	[locus_tag=HP_0842] [protein=predicted coding region HP0842] [protein_id=AAD07896.1] [location=893757..894494][gbkey=CDS]	3	3	1	1	480			737	737	737	26695genome_00859	J99genome_00181	KE21_01267
group_2390	[locus_tag=HP_1119] [protein=flagellar hook-associated protein 1 (HAP1) (flgK)] [protein_id=AAD08163.1][location=complement(1184620..1186440)] [gbkey=CDS]	3	3	1	1	1364			1820	1820	1820	26695genome_01144	J99genome_01457	KE21_01376
group_2391	[locus_tag=HP_0565] [protein=predicted coding region HP0565] [protein_id=AAD07629.1] [location=complement(597293..597940)][gbkey=CDS]	3	3	1	1	2455			647	647	647	26695genome_00579	J99genome_00456	KE21_00602
group_2392	[locus_tag=HP_0853] [protein=ABC transporter, ATP-binding protein (yheS)] [protein_id=AAD07900.1][location=complement(904726..906327)] [gbkey=CDS]	3	3	1	1	465			1601	1601	1601	26695genome_00870	J99genome_00172	KE21_01067
group_2393	[locus_tag=HP_1531] [protein=predicted coding region HP1531] [protein_id=AAD08575.1][location=1609735..1609974] [gbkey=CDS]	3	3	1	1	1936			239	239	239	26695genome_01556	J99genome_01073	KE21_00679
group_2394	[locus_tag=HP_1229] [protein=aspartokinase (lysC)] [protein_id=AAD08274.1] [location=1303589..1304806][gbkey=CDS]	3	3	1	1	1231			1217	1217	1217	26695genome_01259	J99genome_01346	KE21_00910
group_2395	[locus_tag=HP_0471] [protein=glutathione-regulated potassium-efflux system protein (kefB)][protein_id=AAD07539.1] [location=complement(492809..494059)][gbkey=CDS]	3	3	1	1	912			1250	1250	1250	26695genome_00482	J99genome_00547	KE21_00006
group_2396	[locus_tag=HP_0313] [protein=nitrite extrusion protein (narK)] [protein_id=AAD07378.1][location=complement(328947..330092)] [gbkey=CDS]	3	3	1	1	2379			1145	1145	1145	26695genome_00317	J99genome_00678	KE21_00135
group_2397	[locus_tag=HP_1132] [protein=ATP synthase F1, subunit beta (atpD)] [protein_id=AAD08174.1][location=complement(1194273..1195682)] [gbkey=CDS]	3	3	1	1	1348			1400	1400	1400	26695genome_01158	J99genome_01443	KE21_01363
group_2398	[locus_tag=HP_0625] [protein=protein E (gcpE)] [protein_id=AAD07695.1] [location=671610..672689][gbkey=CDS]	3	3	1	1	778			1079	1079	1079	26695genome_00642	J99genome_00396	KE21_00507
group_2399	[locus_tag=HP_0138] [protein=conserved hypothetical iron-sulfur protein] [protein_id=AAD07206.1][location=complement(147909..149354)] [gbkey=CDS]	3	3	1	1	2166			1445	1445	1445	26695genome_00139	J99genome_00855	KE21_01118
group_240	[locus_tag=HP_0844] [protein=thiamine biosynthesis protein (thi)] [protein_id=AAD07890.1][location=complement(895171..895983)] [gbkey=CDS]	3	3	1	1	478			809	809	809	26695genome_00861	J99genome_00179	KE21_01269
group_2400	[locus_tag=HP_0930] [protein=stationary-phase survival protein (surE)] [protein_id=AAD07975.1][location=992713..993516] [gbkey=CDS]	3	3	1	1	366			803	803	803	26695genome_00948	J99genome_00095	KE21_01540
group_2401	[locus_tag=HP_1069] [protein=cell division protein (ftsH)] [protein_id=AAD08115.1] [location=1127653..1129551][gbkey=CDS]	3	3	1	1	1000			1898	1898	1898	26695genome_01096	J99genome_00618	KE21_00076
group_2402	[locus_tag=HP_1031] [protein=flagellar motor switch protein (fliM)] [protein_id=AAD08075.1][location=complement(1092610..1093674)] [gbkey=CDS]	3	3	1	1	956			1064	1064	1064	26695genome_01057	J99genome_00580	KE21_00038
group_2403	[locus_tag=HP_1374] [protein=ATP-dependent protease ATPase subunit (clpX)] [protein_id=AAD08417.1][location=complement(1438087..1439427)] [gbkey=CDS]	3	3	1	1	1658			1340	1358	1352	26695genome_01403	J99genome_01208	KE21_00369
group_2404	[locus_tag=HP_0557] [protein=acetyl-coenzyme A carboxylase (accA)] [protein_id=AAD07624.1][location=complement(591530..592468)] [gbkey=CDS]	3	3	1	1	2463			938	938	938	26695genome_00572	J99genome_00463	KE21_00595
group_2405	[locus_tag=HP_0525] [protein=virB11 homolog] [protein_id=AAD07592.1] [location=complement(552472..553464)][gbkey=CDS]	3	3	1	1	35			992	992	992	26695genome_00539	J99genome_00493	KE21_00563
group_2406	[locus_tag=HP_0121] [protein=phosphoenolpyruvate synthase (ppsA)] [protein_id=AAD07191.1][location=complement(132346..134784)] [gbkey=CDS]	3	3	1	1	2152			2438	2438	2438	26695genome_00125	J99genome_00869	KE21_01104
group_2407	[locus_tag=HP_0569] [protein=GTP-binding protein (gtp1)] [protein_id=AAD07637.1] [location=complement(601079..602179)][gbkey=CDS]	3	3	1	1	2450			1100	1100	1100	26695genome_00583	J99genome_00450	KE21_00606
group_2408	[locus_tag=HP_1315] [protein=ribosomal protein S19 (rps19)] [protein_id=AAD08354.1] [location=complement(1378184..1378465)][gbkey=CDS]	3	3	1	1	1130			281	281	281	26695genome_01344	J99genome_01262	KE21_00409
group_2409	[locus_tag=HP_0177] [protein=translation elongation factor EF-P (efp)] [protein_id=AAD07247.1][location=183726..184289] [gbkey=CDS]	3	3	1	1	2212			563	563	563	26695genome_00179	J99genome_00817	KE21_01156
group_241	[locus_tag=HP_0854] [protein=GMP reductase (guaC)] [protein_id=AAD07901.1] [location=906519..907502][gbkey=CDS]	3	3	1	1	464			977	977	977	26695genome_00871	J99genome_00171	KE21_01068
group_2410	[locus_tag=HP_0590] [protein=ferredoxin oxidoreductase, beta subunit] [protein_id=AAD07655.1][location=621689..622510] [gbkey=CDS]	3	3	1	1	2415			821	821	821	26695genome_00605	J99genome_00428	KE21_00541
group_2411	[locus_tag=HP_0696] [protein=N-methylhydantoinase] [protein_id=AAD07747.1] [location=747954..750251][gbkey=CDS]	3	3	1	1	675			2297	2297	2297	26695genome_00713	J99genome_00331	KE21_00239
group_2412	[locus_tag=HP_1457] [protein=predicted coding region HP1457] [protein_id=AAD08499.1][location=complement(1526770..1527402)] [gbkey=CDS]	3	3	1	1	1727			632	632	632	26695genome_01483	J99genome_01144	KE21_01308
group_2413	[locus_tag=HP_0877] [protein=Holliday junction endodeoxyribonuclease (ruvC)] [protein_id=AAD07925.1][location=complement(929787..930260)] [gbkey=CDS]	3	3	1	1	439			473	473	473	26695genome_00894	J99genome_00150	KE21_01089
group_2414	[locus_tag=HP_1182] [protein=conserved hypothetical protein] [protein_id=AAD08228.1][location=1250838..1251599] [gbkey=CDS]	3	3	1	1	1286			761	761	761	26695genome_01207	J99genome_01395	KE21_00967
group_2415	[locus_tag=HP_0692] [protein=3-oxoadipate coA-transferase subunit B (yxjE)] [protein_id=AAD07744.1][location=742440..743063] [gbkey=CDS]	3	3	1	1	670			623	623	623	26695genome_00708	J99genome_00327	KE21_00235
group_2416	[locus_tag=HP_0386] [protein=predicted coding region HP0386] [protein_id=AAD07468.1] [location=395532..395768][gbkey=CDS]	3	3	1	1	1461			236	236	236	26695genome_00391	J99genome_01511	KE21_01025
group_2417	[locus_tag=HP_1575] [protein=ABC transporter, putative] [protein_id=AAD08615.1] [location=1655317..1655589][gbkey=CDS]	3	3	1	1	1988			272	272	272	26695genome_01599	J99genome_01006	KE21_00322
group_2418	[locus_tag=HP_0773] [protein=predicted coding region HP0773] [protein_id=AAD07825.1] [location=complement(825362..826453)][gbkey=CDS]	3	3	1	1	567			1091	1091	1091	26695genome_00788	J99genome_00252	KE21_00732
group_2419	[locus_tag=HP_1577] [protein=ABC transporter, permease protein (yaeE)] [protein_id=AAD08617.1][location=1656596..1657243] [gbkey=CDS]	3	3	1	1	1990			647	647	647	26695genome_01601	J99genome_01004	KE21_00320
group_242	[locus_tag=HP_0863] [protein=predicted coding region HP0863] [protein_id=AAD07917.1] [location=complement(915210..916838)][gbkey=CDS]	3	3	1	1	455			1622	1631	1627	26695genome_00880	J99genome_00164	KE21_01075
group_2420	[locus_tag=HP_0866] [protein=transcription elongation factor GreA (greA)] [protein_id=AAD07908.1][location=complement(917923..918417)] [gbkey=CDS]	3	3	1	1	451			494	494	494	26695genome_00883	J99genome_00161	KE21_01078
group_2421	[locus_tag=HP_1554] [protein=ribosomal protein S2 (rps2)] [protein_id=AAD08594.1] [location=1635686..1636480][gbkey=CDS]	3	3	1	1	1965			794	794	794	26695genome_01578	J99genome_01044	KE21_00360
group_2422	[locus_tag=HP_0705] [protein=excinuclease ABC subunit A (uvrA)] [protein_id=AAD07755.1][location=complement(757282..760089)] [gbkey=CDS]	3	3	1	1	655			2825	2825	2825	26695genome_00720	J99genome_00319	KE21_00227
group_2423	[locus_tag=HP_1236] [protein=predicted coding region HP1236] [protein_id=AAD08287.1][location=1310312..1310863] [gbkey=CDS]	3	3	1	1	1222			551	551	551	26695genome_01266	J99genome_01339	KE21_00918
group_2424	[locus_tag=HP_1406] [protein=biotin synthetase (bioB)] [protein_id=AAD08448.1] [location=1471119..1471967][gbkey=CDS]	3	3	1	1	1815			848	848	848	26695genome_01434	J99genome_01197	KE21_00381
group_2425	[locus_tag=HP_0403] [protein=phenylalanyl-tRNA synthetase, alpha subunit (pheS)] [protein_id=AAD07472.1][location=complement(415635..416621)] [gbkey=CDS]	3	3	1	1	1443			986	986	986	26695genome_00408	J99genome_01528	KE21_01042
group_2426	[locus_tag=HP_0564] [protein=predicted coding region HP0564] [protein_id=AAD07634.1] [location=597100..597270][gbkey=CDS]	3	3	1	1	2456			245	245	245	26695genome_00578	J99genome_00457	KE21_00601
group_2427	[locus_tag=HP_0415] [protein=conserved hypothetical integral membrane protein] [protein_id=AAD07481.1][location=427687..429558] [gbkey=CDS]	3	3	1	1	1429			1871	1871	1871	26695genome_00424	J99genome_01541	KE21_01056
group_2428	[locus_tag=HP_1175] [protein=conserved hypothetical integral membrane protein] [protein_id=AAD08220.1][location=complement(1241825..1243132)] [gbkey=CDS]	3	3	1	1	1293			1307	1307	1307	26695genome_01200	J99genome_01402	KE21_00958
group_2429	[locus_tag=HP_0695] [protein=hydantoin utilization protein A (hyuA)] [protein_id=AAD07746.1][location=745801..747942] [gbkey=CDS]	3	3	1	1	674			2141	2141	2141	26695genome_00712	J99genome_00330	KE21_00238
group_243	[locus_tag=HP_0865] [protein=deoxyuridine 5'-triphosphate nucleotidohydrolase (dut)] [protein_id=AAD07907.1][location=complement(917496..917933)][gbkey=CDS]	3	3	1	1	453			437	437	437	26695genome_00882	J99genome_00162	KE21_01077
group_2430	[locus_tag=HP_0136] [protein=bacterioferritin comigratory protein (bcp)] [protein_id=AAD07205.1][location=complement(146813..147271)] [gbkey=CDS]	3	3	1	1	2164			458	458	458	26695genome_00137	J99genome_00857	KE21_01116
group_2431	[locus_tag=HP_0173] [protein=flagellar biosynthetic protein (fliR)] [protein_id=AAD07238.1][location=complement(179897..180664)] [gbkey=CDS]	3	3	1	1	2208			767	767	767	26695genome_00175	J99genome_00821	KE21_01152
group_2432	[locus_tag=HP_0496] [protein=conserved hypothetical protein] [protein_id=AAD07561.1] [location=complement(522112..522513)][gbkey=CDS]	3	3	1	1	873			401	401	401	26695genome_00510	J99genome_00521	KE21_01492
group_2433	[locus_tag=HP_0126] [protein=ribosomal protein L20 (rpl20)] [protein_id=AAD07194.1] [location=137857..138207][gbkey=CDS]	3	3	1	1	2156			350	350	350	26695genome_00129	J99genome_00865	KE21_01108
group_2434	[locus_tag=HP_0372] [protein=deoxycytidine triphosphate deaminase (dcd)] [protein_id=AAD07441.1][location=380234..380806] [gbkey=CDS]	3	3	1	1	1478			566	566	566	26695genome_00377	J99genome_01497	KE21_01217
group_2435	[locus_tag=HP_1557] [protein=flagellar basal-body protein (fliE)] [protein_id=AAD08597.1][location=complement(1639999..1640328)] [gbkey=CDS]	3	3	1	1	1968			329	329	329	26695genome_01581	J99genome_01024	KE21_00339
group_2436	[locus_tag=HP_1035] [protein=flagellar biosynthesis protein (flhF)] [protein_id=AAD08078.1][location=complement(1095614..1096993)] [gbkey=CDS]	3	3	1	1	960			1367	1376	1373	26695genome_01061	J99genome_00584	KE21_00042
group_2437	[locus_tag=HP_0653] [protein=nonheme iron-containing ferritin (pfr)] [protein_id=AAD07712.1][location=complement(698770..699273)] [gbkey=CDS]	3	3	1	1	743			503	503	503	26695genome_00670	J99genome_00366	KE21_00296
group_2438	[locus_tag=HP_1201] [protein=ribosomal protein L1 (rpl1)] [protein_id=AAD08247.1] [location=complement(1278299..1279003)][gbkey=CDS]	3	3	1	1	1268			704	704	704	26695genome_01225	J99genome_01379	KE21_00877
group_2439	[locus_tag=HP_1067] [protein=chemotaxis protein (cheY)] [protein_id=AAD08113.1] [location=1126268..1126642][gbkey=CDS]	3	3	1	1	998			374	374	374	26695genome_01094	J99genome_00616	KE21_00074
group_244	[locus_tag=HP_0867] [protein=lipid A disaccharide synthetase (lpxB)] [protein_id=AAD07909.1][location=complement(918458..919540)] [gbkey=CDS]	3	3	1	1	450			1082	1082	1082	26695genome_00884	J99genome_00160	KE21_01079
group_2440	[locus_tag=HP_0671] [protein=outer membrane protein (omp14)] [protein_id=AAD07732.1] [location=721328..722140][gbkey=CDS]	3	3	1	1	725			812	812	812	26695genome_00688	J99genome_00349	KE21_00279
group_2441	[locus_tag=HP_0109] [protein=chaperone and heat shock protein 70 (dnaK)] [protein_id=AAD07178.1][location=complement(116362..118224)] [gbkey=CDS]	3	3	1	1	2141			1862	1862	1862	26695genome_00113	J99genome_00879	KE21_01282
group_2442	[locus_tag=HP_0027] [protein=isocitrate dehydrogenase (icd)] [protein_id=AAD07098.1] [location=27557..28834][gbkey=CDS]	3	3	1	1	2033			1277	1277	1277	26695genome_00028	J99genome_00966	KE21_00850
group_2443	[locus_tag=HP_0220] [protein=synthesis of [Fe-S] cluster (nifS)] [protein_id=AAD07288.1][location=228339..229502] [gbkey=CDS]	3	3	1	1	2270			1163	1163	1163	26695genome_00224	J99genome_00772	KE21_01468
group_2444	[locus_tag=HP_1414] [protein=conserved hypothetical protein] [protein_id=AAD08457.1][location=1484535..1484876] [gbkey=CDS]	3	3	1	1	1796			341	341	341	26695genome_01441	J99genome_01185	KE21_01434
group_2445	[locus_tag=HP_1460] [protein=DNA polymerase III alpha-subunit (dnaE)] [protein_id=AAD08502.1][location=complement(1528911..1532546)] [gbkey=CDS]	3	3	1	1	1724			3635	3635	3635	26695genome_01486	J99genome_01141	KE21_01305
group_2446	[locus_tag=HP_0573] [protein=predicted coding region HP0573] [protein_id=AAD07649.1] [location=complement(604909..605241)][gbkey=CDS]	3	3	1	1	2442			332	332	332	26695genome_00587	J99genome_00446	KE21_00610
group_2447	[locus_tag=HP_0302] [protein=dipeptide ABC transporter, ATP-binding protein (dppF)] [protein_id=AAD07371.1][location=319978..320784] [gbkey=CDS]	3	3	1	1	2363			806	806	806	26695genome_00306	J99genome_00689	KE21_00146
group_2448	[locus_tag=HP_0233] [protein=conserved hypothetical protein] [protein_id=AAD07301.1] [location=242677..243849][gbkey=CDS]	3	3	1	1	2282			1172	1172	1172	26695genome_00237	J99genome_00759	KE21_00216
group_2449	[locus_tag=HP_1025] [protein=putative heat shock protein (hspR)] [protein_id=AAD08067.1][location=1088509..1088880] [gbkey=CDS]	3	3	1	1	949			371	371	371	26695genome_01051	J99genome_00574	KE21_00032
group_245	[locus_tag=HP_0874] [protein=predicted coding region HP0874] [protein_id=AAD07926.1] [location=complement(924551..925426)][gbkey=CDS]	3	3	1	1	442			875	878	876	26695genome_00891	J99genome_00153	KE21_01086
group_2450	[locus_tag=HP_0944] [protein=conserved hypothetical protein] [protein_id=AAD07989.1] [location=complement(1004929..1005306)][gbkey=CDS]	3	3	1	1	347			377	377	377	26695genome_00962	J99genome_00081	KE21_01457
group_2451	[locus_tag=HP_0588] [protein=ferrodoxin-like protein] [protein_id=AAD07653.1] [location=620219..620560][gbkey=CDS]	3	3	1	1	2417			341	341	341	26695genome_00603	J99genome_00430	KE21_00543
group_2452	[locus_tag=HP_0202] [protein=beta-ketoacyl-acyl carrier protein synthase III (fabH)] [protein_id=AAD07270.1][location=206915..207910] [gbkey=CDS]	3	3	1	1	2246			995	995	995	26695genome_00204	J99genome_00792	KE21_01182
group_2453	[locus_tag=HP_0908] [protein=flagellar hook (flgE)] [protein_id=AAD07954.1] [location=959021..960838][gbkey=CDS]	3	3	1	1	399			1817	1817	1817	26695genome_00927	J99genome_00117	KE21_01196
group_2454	[locus_tag=HP_1488] [protein=conserved hypothetical secreted protein] [protein_id=AAD08523.1][location=complement(1560538..1561527)] [gbkey=CDS]	3	3	1	1	1894			989	989	989	26695genome_01514	J99genome_01113	KE21_00640
group_2455	[locus_tag=HP_0616] [protein=chemotaxis protein (cheV)] [protein_id=AAD07681.1] [location=661117..662058][gbkey=CDS]	3	3	1	1	792			941	941	941	26695genome_00632	J99genome_00407	KE21_00517
group_2456	[locus_tag=HP_0193] [protein=fumarate reductase, cytochrome b subunit (frdC)] [protein_id=AAD07260.1][location=complement(200010..200777)] [gbkey=CDS]	3	3	1	1	2237			767	767	767	26695genome_00195	J99genome_00801	KE21_01173
group_2457	[locus_tag=HP_0278] [protein=guanosine pentaphosphate phosphohydrolase (gppA)] [protein_id=AAD07341.1][location=285296..286750] [gbkey=CDS]	3	3	1	1	2335			1454	1454	1454	26695genome_00282	J99genome_00713	KE21_00170
group_2458	[locus_tag=HP_0026] [protein=citrate synthase (gltA)] [protein_id=AAD07097.1] [location=complement(26078..27358)][gbkey=CDS]	3	3	1	1	2031			1280	1280	1280	26695genome_00027	J99genome_00967	KE21_00851
group_2459	[locus_tag=HP_1100] [protein=6-phosphogluconate dehydratase] [protein_id=AAD08143.1][location=complement(1160306..1162132)] [gbkey=CDS]	3	3	1	1	1390			1826	1826	1826	26695genome_01125	J99genome_01478	KE21_01236
group_246	[locus_tag=HP_0879] [protein=predicted coding region HP0879] [protein_id=AAD07927.1] [location=930515..931123][gbkey=CDS]	3	3	1	1	438			173	731	545	26695genome_00895	J99genome_00149	KE21_01090
group_2460	[locus_tag=HP_0501] [protein=DNA gyrase, sub B (gyrB)] [protein_id=AAD07566.1] [location=527686..530007][gbkey=CDS]	3	3	1	1	868			2321	2321	2321	26695genome_00515	J99genome_00515	KE21_01497
group_2461	[locus_tag=HP_0572] [protein=adenine phosphoribosyltransferase (apt)] [protein_id=AAD07640.1][location=complement(604312..604851)] [gbkey=CDS]	3	3	1	1	2443			539	539	539	26695genome_00586	J99genome_00447	KE21_00609
group_2462	[locus_tag=HP_1066] [protein=conserved hypothetical protein] [protein_id=AAD08104.1][location=complement(1125375..1125977)] [gbkey=CDS]	3	3	1	1	997			602	602	602	26695genome_01093	J99genome_00615	KE21_00073
group_2463	[locus_tag=HP_0380] [protein=glutamate dehydrogenase (gdhA)] [protein_id=AAD07448.1] [location=complement(390125..391471)][gbkey=CDS]	3	3	1	1	1469			1346	1346	1346	26695genome_00385	J99genome_01505	KE21_01019
group_2464	[locus_tag=HP_1203] [protein=transcription termination factor NusG (nusG)] [protein_id=AAD08249.1][location=complement(1279491..1280021)] [gbkey=CDS]	3	3	1	1	1266			527	527	527	26695genome_01227	J99genome_01377	KE21_00879
group_2465	[locus_tag=HP_1256] [protein=ribosome releasing factor (frr)] [protein_id=AAD08302.1][location=1331404..1331961] [gbkey=CDS]	3	3	1	1	1196			557	557	557	26695genome_01285	J99genome_01319	KE21_00469
group_2466	[locus_tag=HP_0487] [protein=predicted coding region HP0487] [protein_id=AAD07555.1] [location=510965..512407][gbkey=CDS]	3	3	1	1	887			1397	1397	1397	26695genome_00501	J99genome_00530	KE21_01515
group_2467	[locus_tag=HP_0825] [protein=thioredoxin reductase (trxB)] [protein_id=AAD07875.1] [location=877212..878147][gbkey=CDS]	3	3	1	1	499			935	935	935	26695genome_00841	J99genome_00198	KE21_01250
group_2468	[locus_tag=HP_1430] [protein=conserved hypothetical ATP-binding protein] [protein_id=AAD08469.1][location=complement(1499410..1501479)] [gbkey=CDS]	3	3	1	1	1771			2069	2078	2075	26695genome_01458	J99genome_01170	KE21_01419
group_2469	[locus_tag=HP_0192] [protein=fumarate reductase, flavoprotein subunit (frdA)] [protein_id=AAD07259.1][location=complement(197856..200000)] [gbkey=CDS]	3	3	1	1	2235			2102	2144	2130	26695genome_00194	J99genome_00802	KE21_01172
group_2470	[locus_tag=HP_0422] [protein=arginine decarboxylase (speA)] [protein_id=AAD07486.1] [location=436282..438129][gbkey=CDS]	3	3	1	1	1420			1847	1847	1847	26695genome_00431	J99genome_01548	KE21_01063
group_2471	[locus_tag=HP_0524] [protein=cag pathogenicity island protein (cag5)] [protein_id=AAD07591.1][location=complement(550217..552463)] [gbkey=CDS]	3	3	1	1	34			2246	2246	2246	26695genome_00538	J99genome_00494	KE21_00562
group_2472	[locus_tag=HP_1114] [protein=excinuclease ABC subunit B (uvrB)] [protein_id=AAD08158.1][location=complement(1175638..1177614)] [gbkey=CDS]	3	3	1	1	1372			1976	1976	1976	26695genome_01139	J99genome_01463	KE21_01517
group_2473	[locus_tag=HP_1014] [protein=7-alpha-hydroxysteroid dehydrogenase (hdhA)] [protein_id=AAD08058.1][location=1077793..1078581] [gbkey=CDS]	3	3	1	1	939			788	788	788	26695genome_01040	J99genome_00564	KE21_00022
group_2474	[locus_tag=HP_0034] [protein=aspartate 1-decarboxylase (panD)] [protein_id=AAD07103.1][location=34895..35248] [gbkey=CDS]	3	3	1	1	2041			353	353	353	26695genome_00035	J99genome_00959	KE21_00842
group_2475	[locus_tag=HP_1126] [protein=colicin tolerance-like protein (tolB)] [protein_id=AAD08170.1][location=complement(1190763..1192016)] [gbkey=CDS]	3	3	1	1	1355			1253	1253	1253	26695genome_01152	J99genome_01448	KE21_01368
group_2476	[locus_tag=HP_1526] [protein=exodeoxyribonuclease (lexA)] [protein_id=AAD08563.1] [location=complement(1605024..1605776)][gbkey=CDS]	3	3	1	1	1931			752	752	752	26695genome_01551	J99genome_01078	KE21_00674
group_2477	[locus_tag=HP_0100] [protein=conserved hypothetical protein] [protein_id=AAD07168.1] [location=106152..107258][gbkey=CDS]	3	3	1	1	2128			1106	1106	1106	26695genome_00104	J99genome_00888	KE21_01291
group_2478	[locus_tag=HP_0354] [protein=deoxyxylulose-5-phosphate synthase, putative (dxs)] [protein_id=AAD07422.1][location=362550..364406] [gbkey=CDS]	3	3	1	1	1497			1850	1850	1850	26695genome_00357	J99genome_00645	KE21_00102
group_2479	[locus_tag=HP_1111] [protein=pyruvate ferredoxin oxidoreductase, beta subunit] [protein_id=AAD08155.1][location=1172352..1173296] [gbkey=CDS]	3	3	1	1	1375			944	944	944	26695genome_01136	J99genome_01466	KE21_01520
group_248	[locus_tag=HP_0883] [protein=Holliday junction DNA helicase (ruvA)] [protein_id=AAD07932.1][location=complement(932818..933369)] [gbkey=CDS]	3	3	1	1	435			551	551	551	26695genome_00898	J99genome_00146	KE21_01091
group_2480	[locus_tag=HP_0157] [protein=shikimic acid kinase I (aroK)] [protein_id=AAD07220.1] [location=166150..166638][gbkey=CDS]	3	3	1	1	2187			488	488	488	26695genome_00160	J99genome_00835	KE21_01138
group_2481	[locus_tag=HP_0571] [protein=conserved hypothetical integral membrane protein] [protein_id=AAD07639.1][location=complement(603719..604297)] [gbkey=CDS]	3	3	1	1	2444			578	578	578	26695genome_00585	J99genome_00448	KE21_00608
group_2482	[locus_tag=HP_0703] [protein=response regulator] [protein_id=AAD07754.1] [location=755465..756610][gbkey=CDS]	3	3	1	1	656			1145	1145	1145	26695genome_00719	J99genome_00320	KE21_00228
group_2483	[locus_tag=HP_1147] [protein=ribosomal protein L19 (rpl19)] [protein_id=AAD08191.1] [location=complement(1211231..1211587)][gbkey=CDS]	3	3	1	1	1333			356	356	356	26695genome_01172	J99genome_01430	KE21_00928
group_2484	[locus_tag=HP_1223] [protein=predicted coding region HP1223] [protein_id=AAD08279.1][location=1300041..1300373] [gbkey=CDS]	3	3	1	1	1242			332	338	336	26695genome_01253	J99genome_01352	KE21_00904
group_2485	[locus_tag=HP_1038] [protein=3-dehydroquinase type II (aroQ)] [protein_id=AAD08081.1][location=complement(1098562..1099065)] [gbkey=CDS]	3	3	1	1	963			503	512	506	26695genome_01064	J99genome_00587	KE21_00045
group_2486	[locus_tag=HP_1210] [protein=serine acetyltransferase (cysE)] [protein_id=AAD08254.1][location=complement(1286969..1287484)] [gbkey=CDS]	3	3	1	1	1255			515	515	515	26695genome_01240	J99genome_01364	KE21_00892
group_2487	[locus_tag=HP_0530] [protein=cag pathogenicity island protein (cag10)] [protein_id=AAD07597.1][location=complement(563237..563995)] [gbkey=CDS]	3	3	1	1	41			758	758	758	26695genome_00544	J99genome_00488	KE21_00568
group_2488	[locus_tag=HP_0589] [protein=ferredoxin oxidoreductase, alpha subunit] [protein_id=AAD07654.1][location=620560..621687] [gbkey=CDS]	3	3	1	1	2416			1127	1127	1127	26695genome_00604	J99genome_00429	KE21_00542
group_2489	[locus_tag=HP_1552] [protein=Na+/H+ antiporter (nhaA)] [protein_id=AAD08592.1] [location=complement(1631260..1632576)][gbkey=CDS]	3	3	1	1	1962			1316	1316	1316	26695genome_01576	J99genome_01042	KE21_00358
group_249	[locus_tag=HP_0884] [protein=predicted coding region HP0884] [protein_id=AAD07939.1] [location=complement(933395..935239)][gbkey=CDS]	3	3	1	1	434			1844	1844	1844	26695genome_00899	J99genome_00145	KE21_01092
group_2490	[locus_tag=HP_1013] [protein=dihydrodipicolinate synthetase (dapA)] [protein_id=AAD08057.1][location=1076894..1077796] [gbkey=CDS]	3	3	1	1	937			902	902	902	26695genome_01039	J99genome_00563	KE21_00021
group_2491	[locus_tag=HP_1131] [protein=ATP synthase F1, subunit epsilon (atpC)] [protein_id=AAD08173.1][location=complement(1193891..1194265)] [gbkey=CDS]	3	3	1	1	1349			371	371	371	26695genome_01157	J99genome_01444	KE21_01364
group_2492	[locus_tag=HP_0070] [protein=urease accessory protein (ureE)] [protein_id=AAD07133.1] [location=complement(74233..74745)][gbkey=CDS]	3	3	1	1	2095			512	512	512	26695genome_00073	J99genome_00921	KE21_01347
group_2493	[locus_tag=HP_0153] [protein=recombinase (recA)] [protein_id=AAD07218.1] [location=162928..163971][gbkey=CDS]	3	3	1	1	2183			1043	1043	1043	26695genome_00156	J99genome_00839	KE21_01134
group_2494	[locus_tag=HP_0176] [protein=fructose-bisphosphate aldolase (tsr)] [protein_id=AAD07246.1][location=182781..183704] [gbkey=CDS]	3	3	1	1	2211			923	923	923	26695genome_00178	J99genome_00818	KE21_01155
group_2495	[locus_tag=HP_0296] [protein=ribosomal protein L21 (rpl21)] [protein_id=AAD07365.1] [location=314873..315187][gbkey=CDS]	3	3	1	1	2357			314	314	314	26695genome_00300	J99genome_00695	KE21_00152
group_2496	[locus_tag=HP_1269] [protein=NADH-ubiquinone oxidoreductase, NQO10 subunit (NQO10)] [protein_id=AAD08313.1][location=1342120..1342668] [gbkey=CDS]	3	3	1	1	1179			548	548	548	26695genome_01299	J99genome_01306	KE21_00455
group_2497	[locus_tag=HP_1514] [protein=transcription termination factor NusA (nusA)] [protein_id=AAD08555.1][location=1588569..1589756] [gbkey=CDS]	3	3	1	1	1921			1187	1187	1187	26695genome_01539	J99genome_01087	KE21_00665
group_2498	[locus_tag=HP_0632] [protein=quinone-reactive Ni/Fe hydrogenase, large subunit (hydB)][protein_id=AAD07692.1] [location=679122..680858] [gbkey=CDS]	3	3	1	1	771			1736	1736	1736	26695genome_00649	J99genome_00390	KE21_00501
group_2499	[locus_tag=HP_0090] [protein=malonyl coenzyme A-acyl carrier protein transacylase (fabD)][protein_id=AAD07158.1] [location=complement(95897..96826)][gbkey=CDS]	3	3	1	1	2115			929	929	929	26695genome_00093	J99genome_00902	KE21_01328
group_250	[locus_tag=HP_0885] [protein=virulence factor mviN protein (mviN)] [protein_id=AAD07933.1][location=935407..936792] [gbkey=CDS]	3	3	1	1	433			1460	1460	1460	26695genome_00900	J99genome_00144	KE21_01093
group_2500	[locus_tag=HP_1563] [protein=alkyl hydroperoxide reductase (tsaA)] [protein_id=AAD08603.1][location=1645224..1645820] [gbkey=CDS]	3	3	1	1	1974			596	596	596	26695genome_01587	J99genome_01018	KE21_00334
group_2501	[locus_tag=HP_1420] [protein=flagellar export protein ATP synthase (fliI)] [protein_id=AAD08462.1][location=complement(1489685..1490989)] [gbkey=CDS]	3	3	1	1	1781			1304	1304	1304	26695genome_01448	J99genome_01178	KE21_01427
group_2502	[locus_tag=HP_0370] [protein=biotin carboxylase (accC)] [protein_id=AAD07434.1] [location=complement(378258..379634)][gbkey=CDS]	3	3	1	1	1481			1367	1376	1370	26695genome_00375	J99genome_01495	KE21_01219
group_2503	[locus_tag=HP_0620] [protein=inorganic pyrophosphatase (ppa)] [protein_id=AAD07684.1][location=665747..666268] [gbkey=CDS]	3	3	1	1	785			521	521	521	26695genome_00637	J99genome_00401	KE21_00512
group_2504	[locus_tag=HP_1444] [protein=small protein (smpB)] [protein_id=AAD08482.1] [location=1515584..1516042][gbkey=CDS]	3	3	1	1	1742			458	458	458	26695genome_01472	J99genome_01155	KE21_01319
group_2505	[locus_tag=HP_1303] [protein=ribosomal protein L18 (rpl18)] [protein_id=AAD08344.1] [location=complement(1373543..1373902)][gbkey=CDS]	3	3	1	1	1141			356	356	356	26695genome_01333	J99genome_01273	KE21_00420
group_2506	[locus_tag=HP_1313] [protein=ribosomal protein S3 (rps3)] [protein_id=AAD08352.1] [location=complement(1377098..1377802)][gbkey=CDS]	3	3	1	1	1132			704	704	704	26695genome_01342	J99genome_01264	KE21_00411
group_2507	[locus_tag=HP_0490] [protein=putative potassium channel protein, putative] [protein_id=AAD07558.1][location=complement(517000..518136)] [gbkey=CDS]	3	3	1	1	882			1136	1136	1136	26695genome_00504	J99genome_00527	KE21_01486
group_2508	[locus_tag=HP_0531] [protein=cag pathogenicity island protein (cag11)] [protein_id=AAD07598.1][location=564381..565037] [gbkey=CDS]	3	3	1	1	42			656	656	656	26695genome_00545	J99genome_00487	KE21_00569
group_251	[locus_tag=HP_0886] [protein=cysteinyl-tRNA synthetase (cysS)] [protein_id=AAD07934.1][location=936793..938190] [gbkey=CDS]	3	3	1	1	432			1397	1397	1397	26695genome_00901	J99genome_00143	KE21_01094
group_252	[locus_tag=HP_0899] [protein=hydrogenase expression/formation protein (hypC)] [protein_id=AAD07945.1][location=complement(951858..952091)] [gbkey=CDS]	3	3	1	1	415			233	236	234	26695genome_00915	J99genome_00125	KE21_01188
pta_1	[locus_tag=HP_0905] [protein=phosphotransacetylase (pta)] [protein_id=AAD07947.1] [location=complement(955554..956225)][gbkey=CDS]	3	3	1	1	407			221	1559	1112	26695genome_00921	J99genome_00120	KE21_01193
group_254	[locus_tag=HP_0910] [protein=adenine specific DNA methyltransferase (HINDIIM)] [protein_id=AAD07955.1][location=961488..962627] [gbkey=CDS]	3	3	1	1	391			1133	1148	1140	26695genome_00929	J99genome_00115	KE21_01198
group_255	[locus_tag=HP_0911] [protein=rep helicase, single-stranded DNA-dependent ATPase (rep)][protein_id=AAD07956.1] [location=962631..964658] [gbkey=CDS]	3	3	1	1	390			2027	2036	2031	26695genome_00930	J99genome_00114	KE21_01199
group_256	[locus_tag=HP_0912] [protein=outer membrane protein (omp20)] [protein_id=AAD07960.1] [location=965177..966724][gbkey=CDS]	3	3	1	1	389			1547	1562	1555	26695genome_00931	J99genome_00113	KE21_01200
group_257	[locus_tag=HP_0921] [protein=glyceraldehyde-3-phosphate dehydrogenase (gap)] [protein_id=AAD07965.1][location=978353..979351] [gbkey=CDS]	3	3	1	1	376			998	998	998	26695genome_00939	J99genome_00106	KE21_01209
group_258	[locus_tag=HP_0931] [protein=predicted coding region HP0931] [protein_id=AAD07979.1] [location=993513..993953][gbkey=CDS]	3	3	1	1	364			356	659	558	26695genome_00949	J99genome_00094	KE21_01539
group_260	[locus_tag=HP_0933] [protein=predicted coding region HP0933] [protein_id=AAD07981.1] [location=994173..994775][gbkey=CDS]	3	3	1	1	362			602	602	602	26695genome_00951	J99genome_00093	KE21_01538
group_261	[locus_tag=HP_0934] [protein=conserved hypothetical protein] [protein_id=AAD07976.1] [location=994778..995533][gbkey=CDS]	3	3	1	1	361			755	755	755	26695genome_00952	J99genome_00092	KE21_01537
group_262	[locus_tag=HP_0936] [protein=proline/betaine transporter (proP)] [protein_id=AAD07983.1][location=complement(996532..997701)] [gbkey=CDS]	3	3	1	1	359			1133	1379	1290	26695genome_00954	J99genome_00089	KE21_01465
group_263	[locus_tag=HP_0940] [protein=amino acid ABC transporter, periplasmic binding protein (yckK)][protein_id=AAD07985.1] [location=complement(1000304..1001074)][gbkey=CDS]	3	3	1	1	352			770	773	771	26695genome_00958	J99genome_00085	KE21_01461
group_264	[locus_tag=HP_0943] [protein=D-amino acid dehydrogenase (dadA)] [protein_id=AAD07988.1][location=complement(1003675..1004907)] [gbkey=CDS]	3	3	1	1	348			1232	1232	1232	26695genome_00961	J99genome_00082	KE21_01458
group_265	[locus_tag=HP_0946] [protein=conserved hypothetical integral membrane protein] [protein_id=AAD07993.1][location=1006665..1008155] [gbkey=CDS]	3	3	1	1	346			1481	1490	1484	26695genome_00968	J99genome_00076	KE21_01452
group_266	[locus_tag=HP_0953] [protein=predicted coding region HP0953] [protein_id=AAD08007.1] [location=complement(1012922..1013488)][gbkey=CDS]	3	3	1	1	336			554	566	562	26695genome_00975	J99genome_00069	KE21_01445
group_267	[locus_tag=HP_0955] [protein=prolipoprotein diacylglyceryl transferase (lgt)] [protein_id=AAD07998.1][location=complement(1014182..1015036)] [gbkey=CDS]	3	3	1	1	334			851	854	853	26695genome_00977	J99genome_00067	KE21_01442
group_268	[locus_tag=HP_0956] [protein=conserved hypothetical protein] [protein_id=AAD07999.1] [location=complement(1015046..1015774)][gbkey=CDS]	3	3	1	1	333			728	728	728	26695genome_00978	J99genome_00066	KE21_01441
group_269	[locus_tag=HP_0960] [protein=glycyl-tRNA synthetase, alpha subunit (glyQ)] [protein_id=AAD08002.1][location=complement(1018460..1019371)] [gbkey=CDS]	3	3	1	1	329			896	911	901	26695genome_00982	J99genome_00062	KE21_01437
group_270	[locus_tag=HP_0972] [protein=glycyl-tRNA synthetase, beta subunit (glyS)] [protein_id=AAD08014.1][location=complement(1032528..1034633)] [gbkey=CDS]	3	3	1	1	308			2105	2105	2105	26695genome_00993	J99genome_00050	KE21_00797
group_271	[locus_tag=HP_0974] [protein=phosphoglycerate mutase (pgm)] [protein_id=AAD08020.1] [location=1035819..1037294][gbkey=CDS]	3	3	1	1	306			1475	1475	1475	26695genome_00995	J99genome_00048	KE21_00795
group_272	[locus_tag=HP_0977] [protein=conserved hypothetical secreted protein] [protein_id=AAD08023.1][location=1039149..1040612] [gbkey=CDS]	3	3	1	1	302			1463	1463	1463	26695genome_00998	J99genome_00045	KE21_00792
group_273	[locus_tag=HP_1020] [protein=conserved hypothetical protein] [protein_id=AAD08064.1][location=1082890..1084110] [gbkey=CDS]	3	3	1	1	944			1220	1229	1223	26695genome_01046	J99genome_00569	KE21_00027
group_274	[locus_tag=HP_1022] [protein=predicted coding region HP1022] [protein_id=AAD08070.1][location=1085284..1086120] [gbkey=CDS]	3	3	1	1	946			776	836	796	26695genome_01048	J99genome_00571	KE21_00029
group_275	[locus_tag=HP_1023] [protein=predicted coding region HP1023] [protein_id=AAD08071.1][location=complement(1086215..1087465)] [gbkey=CDS]	3	3	1	1	947			1250	1250	1250	26695genome_01049	J99genome_00572	KE21_00030
group_276	[locus_tag=HP_1024] [protein=co-chaperone-curved DNA binding protein A (CbpA)] [protein_id=AAD08066.1][location=1087633..1088499] [gbkey=CDS]	3	3	1	1	948			866	866	866	26695genome_01050	J99genome_00573	KE21_00031
group_277	[locus_tag=HP_1026] [protein=conserved hypothetical helicase-like protein] [protein_id=AAD08068.1][location=1088877..1090052] [gbkey=CDS]	3	3	1	1	950			1175	1175	1175	26695genome_01052	J99genome_00575	KE21_00033
group_278	[locus_tag=HP_1032] [protein=alternative transcription initiation factor, sigma-F (fliA)][protein_id=AAD08076.1] [location=complement(1093667..1094434)][gbkey=CDS]	3	3	1	1	957			743	743	743	26695genome_01058	J99genome_00581	KE21_00039
group_279	[locus_tag=HP_1036] [protein=7, 8-dihydro-6-hydroxymethylpterin-pyrophosphokinase (folK)][protein_id=AAD08079.1] [location=complement(1096987..1097478)][gbkey=CDS]	3	3	1	1	961			488	491	489	26695genome_01062	J99genome_00585	KE21_00043
group_28	[locus_tag=HP_0051] [protein=cytosine specific DNA methyltransferase (DDEM)] [protein_id=AAD07117.1][location=complement(50030..51097)] [gbkey=CDS]	3	3	1	1	893			497	1055	780	26695genome_00496	J99genome_00535	KE21_01511
group_280	[locus_tag=HP_1039] [protein=predicted coding region HP1039] [protein_id=AAD08086.1][location=complement(1099194..1100483)] [gbkey=CDS]	3	3	1	1	964			1286	1301	1291	26695genome_01065	J99genome_00588	KE21_00046
group_281	[locus_tag=HP_1040] [protein=ribosomal protein S15 (rps15)] [protein_id=AAD08082.1] [location=complement(1100514..1100786)][gbkey=CDS]	3	3	1	1	965			272	272	272	26695genome_01066	J99genome_00589	KE21_00047
group_282	[locus_tag=HP_1046] [protein=conserved hypothetical protein] [protein_id=AAD08091.1][location=complement(1109179..1109619)] [gbkey=CDS]	3	3	1	1	971			440	440	440	26695genome_01072	J99genome_00594	KE21_00052
group_283	[locus_tag=HP_1048] [protein=translation initiation factor IF-2 (infB)] [protein_id=AAD08093.1][location=complement(1109947..1112781)] [gbkey=CDS]	3	3	1	1	973			2834	2849	2844	26695genome_01074	J99genome_00596	KE21_00054
group_284	[locus_tag=HP_1049] [protein=conserved hypothetical protein] [protein_id=AAD08094.1][location=complement(1112778..1113047)] [gbkey=CDS]	3	3	1	1	974			254	269	259	26695genome_01075	J99genome_00597	KE21_00055
group_285	[locus_tag=HP_1060] [protein=predicted coding region HP1060] [protein_id=AAD08110.1][location=1121801..1122283] [gbkey=CDS]	3	3	1	1	987			482	482	482	26695genome_01086	J99genome_00608	KE21_00066
group_286	[locus_tag=HP_1061] [protein=conserved hypothetical integral membrane protein] [protein_id=AAD08101.1][location=1122276..1123037] [gbkey=CDS]	3	3	1	1	988			749	761	753	26695genome_01087	J99genome_00609	KE21_00067
group_287	[locus_tag=HP_1063] [protein=glucose-inhibited division protein (gidB)] [protein_id=AAD08103.1][location=1124072..1124608] [gbkey=CDS]	3	3	1	1	993			536	536	536	26695genome_01089	J99genome_00611	KE21_00069
group_288	[locus_tag=HP_1072] [protein=copper-transporting ATPase, P-type (copA)] [protein_id=AAD08117.1][location=1130508..1132745] [gbkey=CDS]	3	3	1	1	1002			2225	2237	2233	26695genome_01098	J99genome_00620	KE21_00078
group_289	[locus_tag=HP_1084] [protein=aspartate transcarbamoylase (pyrB)] [protein_id=AAD08128.1][location=complement(1143527..1144450)] [gbkey=CDS]	3	3	1	1	1018			923	923	923	26695genome_01110	J99genome_00632	KE21_00090
group_29	[locus_tag=HP_0499] [protein=phospholipase A1 precursor (DR-phospholipase A)] [protein_id=AAD07564.1][location=525424..526491] [gbkey=CDS]	3	3	1	1	870			701	1067	944	26695genome_00513	J99genome_00518	KE21_01495
group_290	[locus_tag=HP_1087] [protein=riboflavin biosynthesis regulatory protein (ribC)] [protein_id=AAD08130.1][location=1145705..1146547] [gbkey=CDS]	3	3	1	1	1021			842	842	842	26695genome_01113	J99genome_00635	KE21_00093
group_291	[locus_tag=HP_1088] [protein=transketolase A (tktA)] [protein_id=AAD08131.1] [location=1146594..1148519][gbkey=CDS]	3	3	1	1	1022			1925	1925	1925	26695genome_01114	J99genome_00636	KE21_00094
group_292	[locus_tag=HP_1098] [protein=conserved hypothetical secreted protein] [protein_id=AAD08141.1][location=complement(1158719..1159591)] [gbkey=CDS]	3	3	1	1	1394			872	872	872	26695genome_01123	J99genome_01480	KE21_01234
group_293	[locus_tag=HP_1099] [protein=2-keto-3-deoxy-6-phosphogluconate aldolase (eda)] [protein_id=AAD08142.1][location=complement(1159661..1160287)] [gbkey=CDS]	3	3	1	1	1391			626	626	626	26695genome_01124	J99genome_01479	KE21_01235
group_294	[locus_tag=HP_1101] [protein=glucose-6-phosphate dehydrogenase (g6pD)] [protein_id=AAD08144.1][location=1162198..1163475] [gbkey=CDS]	3	3	1	1	1389			1277	1277	1277	26695genome_01126	J99genome_01477	KE21_01237
group_295	[locus_tag=HP_1106] [protein=predicted coding region HP1106] [protein_id=AAD08159.1][location=1167872..1169179] [gbkey=CDS]	3	3	1	1	1381			1244	1307	1265	26695genome_01131	J99genome_01471	KE21_01525
group_296	[locus_tag=HP_1120] [protein=predicted coding region HP1120] [protein_id=AAD08166.1][location=complement(1186442..1186876)] [gbkey=CDS]	3	3	1	1	1363			434	434	434	26695genome_01145	J99genome_01456	KE21_01375
group_297	[locus_tag=HP_1122] [protein=predicted coding region HP1122] [protein_id=AAD08180.1][location=complement(1188105..1188335)] [gbkey=CDS]	3	3	1	1	1360			203	203	203	26695genome_01147	J99genome_01453	KE21_01373
group_298	[locus_tag=HP_1124] [protein=predicted coding region HP1124] [protein_id=AAD08181.1][location=complement(1189154..1190149)] [gbkey=CDS]	3	3	1	1	1357			992	995	994	26695genome_01150	J99genome_01450	KE21_01370
group_299	[locus_tag=HP_1125] [protein=peptidoglycan associated lipoprotein precursor (omp18)][protein_id=AAD08169.1] [location=complement(1190157..1190696)][gbkey=CDS]	3	3	1	1	1356			539	539	539	26695genome_01151	J99genome_01449	KE21_01369
group_300	[locus_tag=HP_1136] [protein=ATP synthase F0, subunit b (atpF)] [protein_id=AAD08178.1][location=complement(1198700..1199215)] [gbkey=CDS]	3	3	1	1	1344			515	515	515	26695genome_01162	J99genome_01439	KE21_01359
group_301	[locus_tag=HP_1137] [protein=ATP synthase F0, subunit b' (atpF')] [protein_id=AAD08179.1][location=complement(1199219..1199653)] [gbkey=CDS]	3	3	1	1	1343			434	434	434	26695genome_01163	J99genome_01438	KE21_01358
group_302	[locus_tag=HP_1138] [protein=plasmid replication-partition related protein] [protein_id=AAD08184.1][location=complement(1199764..1200636)] [gbkey=CDS]	3	3	1	1	1342			872	872	872	26695genome_01164	J99genome_01437	KE21_01357
group_303	[locus_tag=HP_1143] [protein=predicted coding region HP1143] [protein_id=AAD08189.1][location=complement(1205325..1206626)] [gbkey=CDS]	3	3	1	1	1335			1298	1301	1300	26695genome_01169	J99genome_01432	KE21_01352
group_304	[locus_tag=HP_1148] [protein=tRNA (guanine-N1)-methyltransferase (trmD)] [protein_id=AAD08192.1][location=complement(1211609..1212298)] [gbkey=CDS]	3	3	1	1	1329			689	689	689	26695genome_01173	J99genome_01429	KE21_00929
group_305	[locus_tag=HP_1149] [protein=conserved hypothetical protein] [protein_id=AAD08193.1][location=complement(1212299..1212853)] [gbkey=CDS]	3	3	1	1	1328			545	554	551	26695genome_01174	J99genome_01428	KE21_00930
group_306	[locus_tag=HP_1153] [protein=valyl-tRNA synthetase (valS)] [protein_id=AAD08195.1] [location=complement(1214883..1217507)][gbkey=CDS]	3	3	1	1	1324			2618	2624	2620	26695genome_01178	J99genome_01424	KE21_00934
group_307	[locus_tag=HP_1164] [protein=thioredoxin reductase (trxB)] [protein_id=AAD08209.1] [location=1228455..1229429][gbkey=CDS]	3	3	1	1	1305			971	974	973	26695genome_01189	J99genome_01413	KE21_00947
group_308	[locus_tag=HP_1165] [protein=tetracycline resistance protein tetA(P), putative] [protein_id=AAD08210.1][location=complement(1229436..1230596)] [gbkey=CDS]	3	3	1	1	1304			1160	1160	1160	26695genome_01190	J99genome_01412	KE21_00948
group_309	[locus_tag=HP_1169] [protein=glutamine ABC transporter, permease protein (glnP)] [protein_id=AAD08215.1][location=1236572..1237225] [gbkey=CDS]	3	3	1	1	1300			653	653	653	26695genome_01194	J99genome_01408	KE21_00952
group_310	[locus_tag=HP_1170] [protein=glutamine ABC transporter, permease protein (glnP)] [protein_id=AAD08216.1][location=1237227..1237898] [gbkey=CDS]	3	3	1	1	1299			671	671	671	26695genome_01195	J99genome_01407	KE21_00953
group_311	[locus_tag=HP_1178] [protein=purine-nucleoside phosphorylase (deoD)] [protein_id=AAD08222.1][location=complement(1245964..1246665)] [gbkey=CDS]	3	3	1	1	1291			701	704	702	26695genome_01202	J99genome_01400	KE21_00962
group_312	[locus_tag=HP_1179] [protein=phosphopentomutase (deoB)] [protein_id=AAD08223.1] [location=complement(1246662..1247903)][gbkey=CDS]	3	3	1	1	1289			1241	1241	1241	26695genome_01203	J99genome_01399	KE21_00963
group_313	[locus_tag=HP_1180] [protein=pyrimidine nucleoside transport protein (nupC)] [protein_id=AAD08224.1][location=complement(1247915..1249171)] [gbkey=CDS]	3	3	1	1	1288			1256	1256	1256	26695genome_01204	J99genome_01398	KE21_00964
group_314	[locus_tag=HP_1181] [protein=multidrug-efflux transporter] [protein_id=AAD08227.1] [location=1249488..1250819][gbkey=CDS]	3	3	1	1	1287			1331	1331	1331	26695genome_01206	J99genome_01396	KE21_00966
group_315	[locus_tag=HP_1184] [protein=conserved hypothetical integral membrane protein] [protein_id=AAD08230.1][location=complement(1252785..1254164)] [gbkey=CDS]	3	3	1	1	1284			1379	1379	1379	26695genome_01209	J99genome_01393	KE21_00969
group_316	[locus_tag=HP_1185] [protein=conserved hypothetical integral membrane protein] [protein_id=AAD08231.1][location=complement(1254325..1255500)] [gbkey=CDS]	3	3	1	1	1283			1175	1175	1175	26695genome_01210	J99genome_01392	KE21_00970
group_317	[locus_tag=HP_1186] [protein=carbonic anhydrase] [protein_id=AAD08232.1] [location=1255772..1256380][gbkey=CDS]	3	3	1	1	1282			608	743	698	26695genome_01211	J99genome_01391	KE21_00971
group_318	[locus_tag=HP_1189] [protein=aspartate-semialdehyde dehydrogenase (asd)] [protein_id=AAD08235.1][location=complement(1259619..1260659)] [gbkey=CDS]	3	3	1	1	1280			1040	1040	1040	26695genome_01214	J99genome_01389	KE21_00867
group_319	[locus_tag=HP_1200] [protein=ribosomal protein L10 (rpl10)] [protein_id=AAD08246.1] [location=complement(1277696..1278190)][gbkey=CDS]	3	3	1	1	1269			494	494	494	26695genome_01224	J99genome_01380	KE21_00876
group_32	[locus_tag=HP_0600] [protein=multidrug resistance protein (spaB)] [protein_id=AAD07663.1][location=complement(635337..637118)] [gbkey=CDS]	3	3	1	1	2402			437	1769	1325	26695genome_00615	J99genome_00419	KE21_00531
group_320	[locus_tag=HP_1206] [protein=multidrug resistance protein (hetA)] [protein_id=AAD08251.1][location=1282579..1284315] [gbkey=CDS]	3	3	1	1	1262			1646	1736	1706	26695genome_01236	J99genome_01368	KE21_00888
group_321	[locus_tag=HP_1213] [protein=polynucleotide phosphorylase (pnp)] [protein_id=AAD08258.1][location=complement(1288538..1290604)] [gbkey=CDS]	3	3	1	1	1253			2066	2066	2066	26695genome_01244	J99genome_01360	KE21_00896
group_322	[locus_tag=HP_1214] [protein=conserved hypothetical protein] [protein_id=AAD08259.1][location=complement(1290607..1291329)] [gbkey=CDS]	3	3	1	1	1252			704	710	706	26695genome_01245	J99genome_01359	KE21_00897
group_324	[locus_tag=HP_1216] [protein=conserved hypothetical secreted protein] [protein_id=AAD08260.1][location=complement(1291604..1293586)] [gbkey=CDS]	3	3	1	1	1250			1982	2300	2182	26695genome_01247	J99genome_01358	KE21_00898
group_325	[locus_tag=HP_1221] [protein=conserved hypothetical protein] [protein_id=AAD08263.1][location=complement(1296384..1297088)] [gbkey=CDS]	3	3	1	1	1244			704	704	704	26695genome_01251	J99genome_01354	KE21_00902
group_326	[locus_tag=HP_1222] [protein=D-lactate dehydrogenase (dld)] [protein_id=AAD08264.1] [location=complement(1297129..1299975)][gbkey=CDS]	3	3	1	1	1243			2840	2840	2840	26695genome_01252	J99genome_01353	KE21_00903
group_327	[locus_tag=HP_1231] [protein=DNA polymerase III delta prime subunit (holB)] [protein_id=AAD08275.1][location=1305342..1305998] [gbkey=CDS]	3	3	1	1	1229			656	656	656	26695genome_01261	J99genome_01344	KE21_00912
group_328	[locus_tag=HP_1234] [protein=conserved hypothetical integral membrane protein] [protein_id=AAD08277.1][location=1308086..1308982] [gbkey=CDS]	3	3	1	1	1225			896	908	900	26695genome_01264	J99genome_01341	KE21_00916
group_329	[locus_tag=HP_1235] [protein=conserved hypothetical integral membrane protein] [protein_id=AAD08278.1][location=1308986..1310233] [gbkey=CDS]	3	3	1	1	1223			1142	1247	1212	26695genome_01265	J99genome_01340	KE21_00917
group_33	[locus_tag=HP_0642] [protein=NAD(P)H-flavin oxidoreductase] [protein_id=AAD07703.1] [location=687928..688581][gbkey=CDS]	3	3	1	1	757			452	653	586	26695genome_00659	J99genome_00378	KE21_00491
group_330	[locus_tag=HP_1237] [protein=carbamoyl-phosphate synthetase (pyrAa)] [protein_id=AAD08282.1][location=1310863..1311990] [gbkey=CDS]	3	3	1	1	1221			1127	1127	1127	26695genome_01267	J99genome_01338	KE21_00919
group_331	[locus_tag=HP_1241] [protein=alanyl-tRNA synthetase (alaS)] [protein_id=AAD08285.1] [location=complement(1314188..1316731)][gbkey=CDS]	3	3	1	1	1217			2543	2543	2543	26695genome_01270	J99genome_01334	KE21_00923
group_332	[locus_tag=HP_1245] [protein=single-strand DNA-binding protein (ssb)] [protein_id=AAD08291.1][location=complement(1320618..1321157)] [gbkey=CDS]	3	3	1	1	1213			539	545	543	26695genome_01274	J99genome_01330	KE21_00480
group_333	[locus_tag=HP_1246] [protein=ribosomal protein S6 (rps6)] [protein_id=AAD08292.1] [location=complement(1321167..1321595)][gbkey=CDS]	3	3	1	1	1212			428	428	428	26695genome_01275	J99genome_01329	KE21_00479
group_334	[locus_tag=HP_1255] [protein=protein translocation protein, low temperature (secG)] [protein_id=AAD08301.1][location=1330799..1331404] [gbkey=CDS]	3	3	1	1	1198			596	599	597	26695genome_01284	J99genome_01320	KE21_00470
group_335	[locus_tag=HP_1266] [protein=NADH-ubiquinone oxidoreductase, NQO3 subunit (NQO3)] [protein_id=AAD08310.1][location=1337934..1340468] [gbkey=CDS]	3	3	1	1	1182			2531	2549	2538	26695genome_01296	J99genome_01309	KE21_00458
group_336	[locus_tag=HP_1274] [protein=paralysed flagella protein (pflA)] [protein_id=AAD08318.1][location=1347799..1350204] [gbkey=CDS]	3	3	1	1	1174			2375	2381	2379	26695genome_01304	J99genome_01301	KE21_00450
group_337	[locus_tag=HP_1275] [protein=phosphomannomutase (algC){Pseudomonas aeruginosa}] [protein_id=AAD08319.1][location=1350206..1351585] [gbkey=CDS]	3	3	1	1	1173			1379	1379	1379	26695genome_01305	J99genome_01300	KE21_00449
group_338	[locus_tag=HP_1290] [protein=nicotinamide mononucleotide transporter (pnuC)] [protein_id=AAD08333.1][location=1365401..1366063] [gbkey=CDS]	3	3	1	1	1155			662	662	662	26695genome_01320	J99genome_01286	KE21_00433
group_339	[locus_tag=HP_1307] [protein=ribosomal protein L5 (rpl5)] [protein_id=AAD08347.1] [location=complement(1375060..1375605)][gbkey=CDS]	3	3	1	1	1138			545	545	545	26695genome_01336	J99genome_01270	KE21_00417
group_340	[locus_tag=HP_1318] [protein=ribosomal protein L4 (rpl4)] [protein_id=AAD08357.1] [location=complement(1379608..1380255)][gbkey=CDS]	3	3	1	1	1127			647	647	647	26695genome_01347	J99genome_01259	KE21_00406
group_341	[locus_tag=HP_1329] [protein=cation efflux system protein (czcA)] [protein_id=AAD08370.1][location=1388417..1391524] [gbkey=CDS]	3	3	1	1	1112			3107	3107	3107	26695genome_01358	J99genome_01248	KE21_00394
group_342	[locus_tag=HP_1331] [protein=conserved hypothetical integral membrane protein] [protein_id=AAD08372.1][location=complement(1391868..1392554)] [gbkey=CDS]	3	3	1	1	1110			686	686	686	26695genome_01360	J99genome_01246	KE21_00392
group_343	[locus_tag=HP_1332] [protein=co-chaperone and heat shock protein (dnaJ)] [protein_id=AAD08373.1][location=complement(1392565..1393674)] [gbkey=CDS]	3	3	1	1	1109			1109	1109	1109	26695genome_01361	J99genome_01245	KE21_00391
group_344	[locus_tag=HP_1335] [protein=conserved hypothetical protein] [protein_id=AAD08378.1][location=complement(1395894..1396976)] [gbkey=CDS]	3	3	1	1	1105			1043	1082	1069	26695genome_01364	J99genome_01243	KE21_00389
group_345	[locus_tag=HP_1336] [protein=predicted coding region HP1336] [protein_id=AAD08390.1][location=1397061..1397822] [gbkey=CDS]	3	3	1	1	1103			761	761	761	26695genome_01365	J99genome_01242	KE21_00388
group_346	[locus_tag=HP_1338] [protein=conserved hypothetical protein] [protein_id=AAD08380.1][location=complement(1398327..1398773)] [gbkey=CDS]	3	3	1	1	1100			446	446	446	26695genome_01367	J99genome_01240	KE21_00386
group_347	[locus_tag=HP_1343] [protein=conserved hypothetical integral membrane protein] [protein_id=AAD08384.1][location=complement(1403168..1403896)] [gbkey=CDS]	3	3	1	1	1094			728	728	728	26695genome_01372	J99genome_01235	KE21_00973
group_348	[locus_tag=HP_1346] [protein=glyceraldehyde-3-phosphate dehydrogenase (gap)] [protein_id=AAD08387.1][location=complement(1406099..1407091)] [gbkey=CDS]	3	3	1	1	1091			992	992	992	26695genome_01375	J99genome_01232	KE21_00976
group_349	[locus_tag=HP_1347] [protein=uracil-DNA glycosylase (ung)] [protein_id=AAD08392.1] [location=complement(1407180..1407881)][gbkey=CDS]	3	3	1	1	1090			701	701	701	26695genome_01376	J99genome_01231	KE21_00977
group_35	[locus_tag=HP_0688] [protein=predicted coding region HP0688] [protein_id=AAD07750.1] [location=739466..739966][gbkey=CDS]	3	3	1	1	679			500	812	708	26695genome_00704	J99genome_00335	KE21_00243
group_350	[locus_tag=HP_1352] [protein=adenine specific DNA methyltransferase (HINFIM)] [protein_id=AAD08395.1][location=complement(1412218..1413297)] [gbkey=CDS]	3	3	1	1	1637			1079	1079	1079	26695genome_01381	J99genome_01226	KE21_00982
group_351	[locus_tag=HP_1355] [protein=nicotinate-nucleotide pyrophosphorylase (nadC)] [protein_id=AAD08397.1][location=complement(1417068..1417889)] [gbkey=CDS]	3	3	1	1	1642			821	821	821	26695genome_01384	J99genome_01223	KE21_00986
group_352	[locus_tag=HP_1356] [protein=quinolinate synthetase A (nadA)] [protein_id=AAD08398.1][location=complement(1417889..1418899)] [gbkey=CDS]	3	3	1	1	1643			1010	1010	1010	26695genome_01385	J99genome_01222	KE21_00987
group_353	[locus_tag=HP_1357] [protein=phosphatidylserine decarboxylase proenzyme (psd)] [protein_id=AAD08399.1][location=complement(1418889..1419692)] [gbkey=CDS]	3	3	1	1	1644			803	803	803	26695genome_01386	J99genome_01221	KE21_00988
group_354	[locus_tag=HP_1359] [protein=predicted coding region HP1359] [protein_id=AAD08409.1][location=complement(1420205..1420756)] [gbkey=CDS]	3	3	1	1	1646			494	494	494	26695genome_01388	J99genome_01219	KE21_00990
group_355	[locus_tag=HP_1360] [protein=4-hydroxybenzoate octaprenyltransferase (ubiA)] [protein_id=AAD08400.1][location=complement(1420692..1421576)] [gbkey=CDS]	3	3	1	1	1647			884	884	884	26695genome_01389	J99genome_01218	KE21_00991
group_356	[locus_tag=HP_1362] [protein=replicative DNA helicase (dnaB)] [protein_id=AAD08402.1][location=complement(1422915..1424381)] [gbkey=CDS]	3	3	1	1	1649			1460	1466	1464	26695genome_01391	J99genome_01216	KE21_00993
group_359	[locus_tag=HP_1366] [protein=type IIS restriction enzyme R protein (MBOIIR)] [protein_id=AAD08410.1][location=complement(1427688..1428959)] [gbkey=CDS]	3	3	1	1	1690			686	1271	953	26695genome_01395	J99genome_01048	KE21_00997
group_360	[locus_tag=HP_1372] [protein=rod shape-determining protein (mreC)] [protein_id=AAD08415.1][location=complement(1436251..1436997)] [gbkey=CDS]	3	3	1	1	1661			746	746	746	26695genome_01401	J99genome_01210	KE21_00367
group_361	[locus_tag=HP_1377] [protein=predicted coding region HP1377] [protein_id=AAD08427.1][location=complement(1440896..1441336)] [gbkey=CDS]	3	3	1	1	1655			389	440	406	26695genome_01406	J99genome_01205	KE21_00372
group_362	[locus_tag=HP_1380] [protein=prephenate dehydrogenase (tyrA)] [protein_id=AAD08422.1][location=1444944..1445741] [gbkey=CDS]	3	3	1	1	1677			827	827	827	26695genome_01409	J99genome_01201	KE21_00376
group_363	[locus_tag=HP_1382] [protein=predicted coding region HP1382] [protein_id=AAD08429.1][location=complement(1446085..1446477)] [gbkey=CDS]	3	3	1	1	1679			392	863	706	26695genome_01411	J99genome_01200	KE21_00378
group_364	[locus_tag=HP_1385] [protein=fructose-1,6-bisphosphatase] [protein_id=AAD08424.1] [location=complement(1447156..1448028)][gbkey=CDS]	3	3	1	1	1692			872	872	872	26695genome_01413	J99genome_01050	KE21_00999
group_365	[locus_tag=HP_1386] [protein=D-ribulose-5-phosphate 3 epimerase (rpe)] [protein_id=AAD08425.1][location=1448099..1448752] [gbkey=CDS]	3	3	1	1	1693			653	653	653	26695genome_01414	J99genome_01051	KE21_01000
group_366	[locus_tag=HP_1387] [protein=DNA polymerase III epsilon subunit (dnaQ)] [protein_id=AAD08426.1][location=1448622..1449674] [gbkey=CDS]	3	3	1	1	1698			863	944	890	26695genome_01415	J99genome_01052	KE21_01001
group_367	[locus_tag=HP_1393] [protein=DNA repair protein (recN)] [protein_id=AAD08433.1] [location=complement(1453376..1454950)][gbkey=CDS]	3	3	1	1	1704			1568	1574	1572	26695genome_01422	J99genome_01056	KE21_01005
group_368	[locus_tag=HP_1394] [protein=conserved hypothetical protein] [protein_id=AAD08434.1][location=complement(1454965..1455819)] [gbkey=CDS]	3	3	1	1	1705			854	923	877	26695genome_01423	J99genome_01057	KE21_01006
group_369	[locus_tag=HP_1395] [protein=outer membrane protein (omp30)] [protein_id=AAD08440.1][location=1456007..1456735] [gbkey=CDS]	3	3	1	1	1709			728	728	728	26695genome_01424	J99genome_01058	KE21_01007
group_37	[locus_tag=HP_0719] [protein=predicted coding region HP0719] [protein_id=AAD07775.1] [location=773114..773443][gbkey=CDS]	3	3	1	1	642			266	422	370	26695genome_00734	J99genome_00305	KE21_01527
group_370	[locus_tag=HP_1400] [protein=iron(III) dicitrate transport protein (fecA)] [protein_id=AAD08443.1][location=1461431..1463959] [gbkey=CDS]	3	3	1	1	1820			1415	2525	2155	26695genome_01429	J99genome_01064	KE21_01013
group_372	[locus_tag=HP_1413] [protein=conserved hypothetical protein] [protein_id=AAD08456.1][location=complement(1484029..1484475)] [gbkey=CDS]	3	3	1	1	1797			446	446	446	26695genome_01440	J99genome_01186	KE21_01435
group_373	[locus_tag=HP_1421] [protein=conjugative transfer regulon protein (trbB)] [protein_id=AAD08463.1][location=complement(1490990..1491904)] [gbkey=CDS]	3	3	1	1	1780			914	914	914	26695genome_01449	J99genome_01177	KE21_01426
group_374	[locus_tag=HP_1422] [protein=isoleucyl-tRNA synthetase (ileS)] [protein_id=AAD08464.1][location=complement(1491921..1494683)] [gbkey=CDS]	3	3	1	1	1779			2762	2762	2762	26695genome_01450	J99genome_01176	KE21_01425
group_375	[locus_tag=HP_1428] [protein=conserved hypothetical protein] [protein_id=AAD08467.1][location=complement(1497367..1498440)] [gbkey=CDS]	3	3	1	1	1769			1073	1073	1073	26695genome_01456	J99genome_01168	KE21_01417
group_376	[locus_tag=HP_1431] [protein=16S rRNA (adenosine-N6,N6-)-dimethyltransferase (ksgA)][protein_id=AAD08470.1] [location=complement(1501517..1502332)][gbkey=CDS]	3	3	1	1	1774			776	815	802	26695genome_01459	J99genome_01171	KE21_01420
group_377	[locus_tag=HP_1434] [protein=formyltetrahydrofolate hydrolase (purU)] [protein_id=AAD08476.1][location=complement(1506117..1506998)] [gbkey=CDS]	3	3	1	1	1760			881	881	881	26695genome_01462	J99genome_01165	KE21_01414
group_378	[locus_tag=HP_1435] [protein=protease IV (PspA)] [protein_id=AAD08477.1] [location=complement(1507001..1507879)][gbkey=CDS]	3	3	1	1	1759			878	878	878	26695genome_01463	J99genome_01164	KE21_01413
group_379	[locus_tag=HP_1442] [protein=carbon storage regulator (csrA)] [protein_id=AAD08480.1][location=1514554..1514784] [gbkey=CDS]	3	3	1	1	1744			230	230	230	26695genome_01470	J99genome_01157	KE21_01321
group_380	[locus_tag=HP_1450] [protein=60 kDa inner-membrane protein] [protein_id=AAD08491.1] [location=1517906..1519549][gbkey=CDS]	3	3	1	1	1736			1643	1649	1645	26695genome_01476	J99genome_01151	KE21_01315
group_381	[locus_tag=HP_1454] [protein=predicted coding region HP1454] [protein_id=AAD08497.1][location=complement(1524949..1525860)] [gbkey=CDS]	3	3	1	1	1731			911	911	911	26695genome_01480	J99genome_01147	KE21_01311
group_382	[locus_tag=HP_1459] [protein=conserved hypothetical protein] [protein_id=AAD08501.1][location=complement(1528141..1528929)] [gbkey=CDS]	3	3	1	1	1725			626	773	724	26695genome_01485	J99genome_01142	KE21_01306
group_383	[locus_tag=HP_1461] [protein=cytochrome c551 peroxidase] [protein_id=AAD08503.1] [location=1532694..1533746][gbkey=CDS]	3	3	1	1	1860			1052	1052	1052	26695genome_01487	J99genome_01140	KE21_01304
group_384	[locus_tag=HP_1469] [protein=outer membrane protein (omp31)] [protein_id=AAD08527.1][location=complement(1539836..1540582)] [gbkey=CDS]	3	3	1	1	1868			746	746	746	26695genome_01495	J99genome_01132	KE21_00620
group_385	[locus_tag=HP_1478] [protein=DNA helicase II (uvrD)] [protein_id=AAD08516.1] [location=complement(1549611..1551659)][gbkey=CDS]	3	3	1	1	1881			2045	2048	2046	26695genome_01504	J99genome_01123	KE21_00630
group_386	[locus_tag=HP_1479] [protein=predicted coding region HP1479] [protein_id=AAD08530.1][location=complement(1551656..1554190)] [gbkey=CDS]	3	3	1	1	1882			2525	2534	2531	26695genome_01505	J99genome_01122	KE21_00631
group_387	[locus_tag=HP_1485] [protein=conserved hypothetical protein] [protein_id=AAD08520.1][location=complement(1557743..1558315)] [gbkey=CDS]	3	3	1	1	1891			503	503	503	26695genome_01511	J99genome_01116	KE21_00637
group_388	[locus_tag=HP_1486] [protein=conserved hypothetical integral membrane protein] [protein_id=AAD08521.1][location=complement(1558302..1559432)] [gbkey=CDS]	3	3	1	1	1892			1130	1130	1130	26695genome_01512	J99genome_01115	KE21_00638
group_389	[locus_tag=HP_1487] [protein=conserved hypothetical integral membrane protein] [protein_id=AAD08522.1][location=complement(1559429..1560526)] [gbkey=CDS]	3	3	1	1	1893			1097	1097	1097	26695genome_01513	J99genome_01114	KE21_00639
group_390	[locus_tag=HP_1489] [protein=lipase-like protein] [protein_id=AAD08524.1] [location=complement(1561539..1563071)][gbkey=CDS]	3	3	1	1	1895			1532	1532	1532	26695genome_01515	J99genome_01112	KE21_00641
group_391	[locus_tag=HP_1495] [protein=transaldolase (tal)] [protein_id=AAD08536.1] [location=1568504..1569454][gbkey=CDS]	3	3	1	1	1902			950	950	950	26695genome_01521	J99genome_01106	KE21_00647
group_392	[locus_tag=HP_1501] [protein=outer membrane protein (omp32)] [protein_id=AAD08546.1][location=complement(1573068..1574234)] [gbkey=CDS]	3	3	1	1	1907			1079	1163	1119	26695genome_01526	J99genome_01101	KE21_00652
group_393	[locus_tag=HP_1502] [protein=predicted coding region HP1502] [protein_id=AAD08547.1][location=1574413..1574850] [gbkey=CDS]	3	3	1	1	1908			437	437	437	26695genome_01527	J99genome_01100	KE21_00653
group_394	[locus_tag=HP_1503] [protein=cation-transporting ATPase, P-type (copA)] [protein_id=AAD08539.1][location=complement(1574847..1577213)] [gbkey=CDS]	3	3	1	1	1909			2366	2366	2366	26695genome_01528	J99genome_01099	KE21_00654
group_395	[locus_tag=HP_1504] [protein=conserved hypothetical protein] [protein_id=AAD08540.1][location=complement(1577239..1577955)] [gbkey=CDS]	3	3	1	1	1910			716	716	716	26695genome_01529	J99genome_01098	KE21_00655
group_396	[locus_tag=HP_1507] [protein=conserved hypothetical ATP-binding protein] [protein_id=AAD08549.1][location=1580322..1581479] [gbkey=CDS]	3	3	1	1	1913			1199	1199	1199	26695genome_01532	J99genome_01095	KE21_00658
group_397	[locus_tag=HP_1508] [protein=ferrodoxin-like protein] [protein_id=AAD08550.1] [location=complement(1581489..1582865)][gbkey=CDS]	3	3	1	1	1914			1376	1376	1376	26695genome_01533	J99genome_01094	KE21_00659
group_398	[locus_tag=HP_1523] [protein=DNA recombinase (recG)] [protein_id=AAD08562.1] [location=complement(1602088..1603959)][gbkey=CDS]	3	3	1	1	1927			1871	1871	1871	26695genome_01548	J99genome_01081	KE21_00671
group_399	[locus_tag=HP_1541] [protein=transcription-repair coupling factor (trcF)] [protein_id=AAD08581.1][location=complement(1618609..1621608)] [gbkey=CDS]	3	3	1	1	1950			2999	3005	3001	26695genome_01565	J99genome_01031	KE21_00347
group_40	[locus_tag=HP_0775] [protein=penta-phosphate guanosine-3'-pyrophosphohydrolase (spoT)][protein_id=AAD07822.1] [location=complement(827702..830029)][gbkey=CDS]	3	3	1	1	565			200	2330	1619	26695genome_00790	J99genome_00250	KE21_00734
group_400	[locus_tag=HP_1542] [protein=predicted coding region HP1542] [protein_id=AAD08589.1][location=complement(1621612..1622022)] [gbkey=CDS]	3	3	1	1	1951			302	314	306	26695genome_01566	J99genome_01032	KE21_00348
group_401	[locus_tag=HP_1544] [protein=toxR-activated gene (tagE)] [protein_id=AAD08583.1] [location=complement(1622888..1623814)][gbkey=CDS]	3	3	1	1	1953			926	926	926	26695genome_01568	J99genome_01034	KE21_00350
group_402	[locus_tag=HP_1547] [protein=leucyl-tRNA synthetase (leuS)] [protein_id=AAD08585.1] [location=complement(1625497..1627917)][gbkey=CDS]	3	3	1	1	1956			2420	2420	2420	26695genome_01571	J99genome_01037	KE21_00353
group_403	[locus_tag=HP_1555] [protein=translation elongation factor EF-Ts (tsf)] [protein_id=AAD08595.1][location=1636480..1637547] [gbkey=CDS]	3	3	1	1	1966			1067	1067	1067	26695genome_01579	J99genome_01045	KE21_00361
group_404	[locus_tag=HP_1559] [protein=flagellar basal-body rod protein (flgB)] [protein_id=AAD08599.1][location=complement(1640954..1641376)] [gbkey=CDS]	3	3	1	1	1970			422	422	422	26695genome_01583	J99genome_01022	KE21_00337
group_405	[locus_tag=HP_1560] [protein=cell division protein (ftsW)] [protein_id=AAD08600.1] [location=1641584..1642750][gbkey=CDS]	3	3	1	1	1971			1166	1166	1166	26695genome_01584	J99genome_01021	KE21_00336
group_406	[locus_tag=HP_1568] [protein=predicted coding region HP1568] [protein_id=AAD08611.1][location=complement(1650094..1650645)] [gbkey=CDS]	3	3	1	1	1980			551	557	555	26695genome_01592	J99genome_01013	KE21_00329
group_407	[locus_tag=HP_1569] [protein=predicted coding region HP1569] [protein_id=AAD08612.1][location=complement(1650645..1651238)] [gbkey=CDS]	3	3	1	1	1981			593	593	593	26695genome_01593	J99genome_01012	KE21_00328
group_408	[locus_tag=HP_1570] [protein=conserved hypothetical protein] [protein_id=AAD08607.1][location=complement(1651213..1651707)] [gbkey=CDS]	3	3	1	1	1982			494	494	494	26695genome_01594	J99genome_01011	KE21_00327
group_409	[locus_tag=HP_1574] [protein=riboflavin synthase alpha subunit (ribC)] [protein_id=AAD08614.1][location=1654696..1655316] [gbkey=CDS]	3	3	1	1	1987			620	620	620	26695genome_01598	J99genome_01007	KE21_00323
group_41	[locus_tag=HP_0818] [protein=osmoprotection protein (proWX)] [protein_id=AAD07866.1] [location=870442..872103][gbkey=CDS]	3	3	1	1	507			1112	1661	1478	26695genome_00834	J99genome_00205	KE21_01243
group_410	[locus_tag=HP_1576] [protein=ABC transporter, ATP-binding protein (abc)] [protein_id=AAD08616.1][location=1655611..1656594] [gbkey=CDS]	3	3	1	1	1989			983	983	983	26695genome_01600	J99genome_01005	KE21_00321
group_411	[locus_tag=HP_1580] [protein=predicted coding region HP1580] [protein_id=AAD08625.1][location=complement(1658880..1659542)] [gbkey=CDS]	3	3	1	1	1993			596	596	596	26695genome_01604	J99genome_01002	KE21_00318
group_412	[locus_tag=HP_1583] [protein=pyridoxal phosphate biosynthetic protein A (pdxA)] [protein_id=AAD08621.1][location=1661400..1662323] [gbkey=CDS]	3	3	1	1	1996			923	923	923	26695genome_01607	J99genome_00999	KE21_00315
group_413	[locus_tag=HP_1584] [protein=sialoglycoprotease (gcp)] [protein_id=AAD08622.1] [location=1662388..1663410][gbkey=CDS]	3	3	1	1	1997			1022	1022	1022	26695genome_01608	J99genome_00998	KE21_00314
group_430	[locus_tag=HP_0011] [protein=co-chaperone (groES)] [protein_id=AAD07081.1] [location=complement(9268..9624)][gbkey=CDS]	3	3	1	1	2016			356	356	356	26695genome_00014	J99genome_00980	KE21_00864
group_431	[locus_tag=HP_0016] [protein=predicted coding region HP0016] [protein_id=AAD07092.1] [location=13983..14246][gbkey=CDS]	3	3	1	1	2021			263	263	263	26695genome_00019	J99genome_00975	KE21_00859
group_432	[locus_tag=HP_0017] [protein=virB4 homolog (virB4)] [protein_id=AAD07086.1] [location=14248..16611][gbkey=CDS]	3	3	1	1	2022			2363	2363	2363	26695genome_00020	J99genome_00974	KE21_00858
group_433	[locus_tag=HP_0018] [protein=predicted coding region HP0018] [protein_id=AAD07093.1] [location=16863..18272][gbkey=CDS]	3	3	1	1	2023			1340	1340	1340	26695genome_00021	J99genome_00973	KE21_00857
group_434	[locus_tag=HP_0020] [protein=carboxynorspermidine decarboxylase (nspC)] [protein_id=AAD07088.1][location=19342..20559] [gbkey=CDS]	3	3	1	1	2025			1217	1217	1217	26695genome_00023	J99genome_00971	KE21_00855
group_435	[locus_tag=HP_0035] [protein=conserved hypothetical protein] [protein_id=AAD07104.1] [location=35251..35544][gbkey=CDS]	3	3	1	1	2042			293	302	299	26695genome_00036	J99genome_00958	KE21_00841
group_436	[locus_tag=HP_0042] [protein=trbI protein] [protein_id=AAD07110.1] [location=39880..40581][gbkey=CDS]	3	3	1	1	2050			701	1136	989	26695genome_00044	J99genome_00952	KE21_00835
group_437	[locus_tag=HP_0044] [protein=GDP-D-mannose dehydratase (rfbD)] [protein_id=AAD07112.1][location=42105..43250] [gbkey=CDS]	3	3	1	1	2052			1145	1145	1145	26695genome_00046	J99genome_00950	KE21_00833
group_438	[locus_tag=HP_0045] [protein=nodulation protein (nolK)] [protein_id=AAD07113.1] [location=43243..44175][gbkey=CDS]	3	3	1	1	2053			932	932	932	26695genome_00047	J99genome_00949	KE21_00832
group_439	[locus_tag=HP_0047] [protein=hydrogenase expression/formation protein (hypE)] [protein_id=AAD07114.1][location=complement(45041..46039)] [gbkey=CDS]	3	3	1	1	2054			998	998	998	26695genome_00048	J99genome_00948	KE21_00831
group_44	[locus_tag=HP_0915] [protein=iron-regulated outer membrane protein (frpB)] [protein_id=AAD07961.1][location=complement(971028..972716)] [gbkey=CDS]	3	3	1	1	383			230	2447	1455	26695genome_00934	J99genome_00110	KE21_01204
group_440	[locus_tag=HP_0055] [protein=proline permease (putP)] [protein_id=AAD07125.1] [location=complement(56224..57714)][gbkey=CDS]	3	3	1	1	2067			1490	1490	1490	26695genome_00057	J99genome_00941	KE21_00823
group_442	[locus_tag=HP_0069] [protein=urease accessory protein (ureF)] [protein_id=AAD07132.1] [location=complement(73446..74210)][gbkey=CDS]	3	3	1	1	2094			746	752	748	26695genome_00072	J99genome_00922	KE21_01348
group_443	[locus_tag=HP_0071] [protein=urease accessory protein (ureI)] [protein_id=AAD07134.1] [location=complement(74747..75334)][gbkey=CDS]	3	3	1	1	2096			587	587	587	26695genome_00074	J99genome_00920	KE21_01346
group_444	[locus_tag=HP_0075] [protein=urease protein (ureC)] [protein_id=AAD07146.1] [location=complement(78769..80106)][gbkey=CDS]	3	3	1	1	2100			1337	1337	1337	26695genome_00079	J99genome_00915	KE21_01341
group_448	[locus_tag=HP_0095] [protein=predicted coding region HP0095] [protein_id=AAD07170.1] [location=complement(99939..100469)][gbkey=CDS]	3	3	1	1	2122			530	530	530	26695genome_00099	J99genome_00894	KE21_01296
group_450	[locus_tag=HP_0112] [protein=predicted coding region HP0112] [protein_id=AAD07186.1] [location=119980..120675][gbkey=CDS]	3	3	1	1	2144			638	638	638	26695genome_00116	J99genome_00876	KE21_01279
group_451	[locus_tag=HP_0116] [protein=DNA topoisomerase I (topA)] [protein_id=AAD07184.1] [location=124658..126868][gbkey=CDS]	3	3	1	1	2148			2210	2210	2210	26695genome_00120	J99genome_00872	KE21_01275
group_452	[locus_tag=HP_0123] [protein=threonyl-tRNA synthetase (thrS)] [protein_id=AAD07192.1][location=135142..136980] [gbkey=CDS]	3	3	1	1	2153			1838	1838	1838	26695genome_00126	J99genome_00868	KE21_01105
group_453	[locus_tag=HP_0124] [protein=translation initiation factor IF-3 (infC)] [protein_id=AAD07193.1][location=136977..137588] [gbkey=CDS]	3	3	1	1	2154			611	611	611	26695genome_00127	J99genome_00867	KE21_01106
group_454	[locus_tag=HP_0127] [protein=outer membrane protein (omp4)] [protein_id=AAD07197.1] [location=138407..139267][gbkey=CDS]	3	3	1	1	2157			860	860	860	26695genome_00130	J99genome_00864	KE21_01109
group_455	[locus_tag=HP_0132] [protein=L-serine deaminase (sdaA)] [protein_id=AAD07202.1] [location=complement(142227..143594)][gbkey=CDS]	3	3	1	1	2160			1367	1367	1367	26695genome_00133	J99genome_00861	KE21_01112
group_456	[locus_tag=HP_0133] [protein=serine transporter (sdaC)] [protein_id=AAD07203.1] [location=complement(143594..144835)][gbkey=CDS]	3	3	1	1	2161			1241	1241	1241	26695genome_00134	J99genome_00860	KE21_01113
group_457	[locus_tag=HP_0134] [protein=3-deoxy-D-arabino-heptulosonate 7-phosphate synthase (dhs1)][protein_id=AAD07204.1] [location=145016..146365] [gbkey=CDS]	3	3	1	1	2162			1349	1349	1349	26695genome_00135	J99genome_00859	KE21_01114
group_458	[locus_tag=HP_0137] [protein=predicted coding region HP0137] [protein_id=AAD07211.1] [location=complement(147281..147916)][gbkey=CDS]	3	3	1	1	2165			635	635	635	26695genome_00138	J99genome_00856	KE21_01117
group_459	[locus_tag=HP_0139] [protein=conserved hypothetical secreted protein] [protein_id=AAD07207.1][location=complement(149383..150111)] [gbkey=CDS]	3	3	1	1	2167			728	767	741	26695genome_00140	J99genome_00854	KE21_01119
group_46	[locus_tag=HP_0927] [protein=heat shock protein (htpX)] [protein_id=AAD07972.1] [location=990266..991246][gbkey=CDS]	3	3	1	1	369			239	932	701	26695genome_00945	J99genome_00098	KE21_01543
group_460	[locus_tag=HP_0140] [protein=L-lactate permease (lctP)] [protein_id=AAD07208.1] [location=150342..151991][gbkey=CDS]	3	3	1	1	2168			1649	1649	1649	26695genome_00141	J99genome_00853	KE21_01120
group_461	[locus_tag=HP_0141] [protein=L-lactate permease (lctP)] [protein_id=AAD07209.1] [location=152048..153703][gbkey=CDS]	3	3	1	1	2169			1655	1655	1655	26695genome_00142	J99genome_00852	KE21_01121
group_463	[locus_tag=HP_0144] [protein=cytochrome c oxidase, heme b and copper-binding subunit,membrane-bound (fixN)] [protein_id=AAD07214.1] [location=156334..157800][gbkey=CDS]	3	3	1	1	2173			1466	1466	1466	26695genome_00146	J99genome_00849	KE21_01124
group_464	[locus_tag=HP_0145] [protein=cytochrome c oxidase, monoheme subunit, membrane-bound (fixO)][protein_id=AAD07215.1] [location=157813..158511] [gbkey=CDS]	3	3	1	1	2174			698	698	698	26695genome_00147	J99genome_00848	KE21_01125
group_465	[locus_tag=HP_0154] [protein=enolase (eno)] [protein_id=AAD07219.1] [location=163983..165263][gbkey=CDS]	3	3	1	1	2184			1280	1280	1280	26695genome_00157	J99genome_00838	KE21_01135
group_466	[locus_tag=HP_0155] [protein=predicted coding region HP0155] [protein_id=AAD07226.1] [location=165256..165531][gbkey=CDS]	3	3	1	1	2185			275	275	275	26695genome_00158	J99genome_00837	KE21_01136
group_467	[locus_tag=HP_0158] [protein=predicted coding region HP0158] [protein_id=AAD07228.1] [location=166660..167616][gbkey=CDS]	3	3	1	1	2188			956	956	956	26695genome_00161	J99genome_00834	KE21_01139
group_468	[locus_tag=HP_0162] [protein=conserved hypothetical protein] [protein_id=AAD07231.1] [location=complement(170704..171426)][gbkey=CDS]	3	3	1	1	2194			722	722	722	26695genome_00164	J99genome_00831	KE21_01142
group_469	[locus_tag=HP_0171] [protein=peptide chain release factor RF-2 (prfB)] [protein_id=AAD07236.1][location=complement(177560..178651)] [gbkey=CDS]	3	3	1	1	2205			1091	1091	1091	26695genome_00173	J99genome_00823	KE21_01150
group_47	[locus_tag=HP_0954] [protein=oxygen-insensitive NAD(P)H nitroreductase] [protein_id=AAD07997.1][location=complement(1013553..1014185)] [gbkey=CDS]	3	3	1	1	335			557	632	607	26695genome_00976	J99genome_00068	KE21_01444
group_471	[locus_tag=HP_0175] [protein=cell binding factor 2] [protein_id=AAD07245.1] [location=181865..182764][gbkey=CDS]	3	3	1	1	2210			899	899	899	26695genome_00177	J99genome_00819	KE21_01154
group_472	[locus_tag=HP_0178] [protein=spore coat polysaccharide biosynthesis protein E] [protein_id=AAD07248.1][location=complement(184798..185820)] [gbkey=CDS]	3	3	1	1	2217			1022	1022	1022	26695genome_00180	J99genome_00814	KE21_01161
group_473	[locus_tag=HP_0182] [protein=lysyl-tRNA synthetase (lysS)] [protein_id=AAD07251.1] [location=188681..190186][gbkey=CDS]	3	3	1	1	2224			1505	1505	1505	26695genome_00184	J99genome_00810	KE21_01165
group_474	[locus_tag=HP_0183] [protein=serine hydroxymethyltransferase (glyA)] [protein_id=AAD07252.1][location=190186..191436] [gbkey=CDS]	3	3	1	1	2225			1250	1250	1250	26695genome_00185	J99genome_00809	KE21_01166
group_476	[locus_tag=HP_0189] [protein=conserved hypothetical integral membrane protein] [protein_id=AAD07256.1][location=195057..195590] [gbkey=CDS]	3	3	1	1	2232			533	533	533	26695genome_00191	J99genome_00805	KE21_01169
group_477	[locus_tag=HP_0190] [protein=conserved hypothetical secreted protein] [protein_id=AAD07257.1][location=complement(195596..197104)] [gbkey=CDS]	3	3	1	1	2233			1508	1508	1508	26695genome_00192	J99genome_00804	KE21_01170
group_478	[locus_tag=HP_0191] [protein=fumarate reductase, iron-sulfur subunit (frdB)] [protein_id=AAD07258.1][location=complement(197126..197863)] [gbkey=CDS]	3	3	1	1	2234			737	737	737	26695genome_00193	J99genome_00803	KE21_01171
group_479	[locus_tag=HP_0195] [protein=enoyl-(acyl-carrier-protein) reductase (NADH) (fabI)] [protein_id=AAD07262.1][location=201706..202533] [gbkey=CDS]	3	3	1	1	2239			827	833	829	26695genome_00197	J99genome_00799	KE21_01175
group_480	[locus_tag=HP_0197] [protein=S-adenosylmethionine synthetase 2 (metX)] [protein_id=AAD07267.1][location=203618..204775] [gbkey=CDS]	3	3	1	1	2241			1157	1157	1157	26695genome_00199	J99genome_00797	KE21_01177
group_481	[locus_tag=HP_0198] [protein=nucleoside diphosphate kinase (ndk)] [protein_id=AAD07268.1][location=204842..205255] [gbkey=CDS]	3	3	1	1	2242			413	413	413	26695genome_00200	J99genome_00796	KE21_01178
group_482	[locus_tag=HP_0200] [protein=ribosomal protein L32 (rpl32)] [protein_id=AAD07272.1] [location=205653..205799][gbkey=CDS]	3	3	1	1	2244			146	146	146	26695genome_00202	J99genome_00794	KE21_01180
group_483	[locus_tag=HP_0201] [protein=fatty acid/phospholipid synthesis protein (plsX)] [protein_id=AAD07269.1][location=205874..206890] [gbkey=CDS]	3	3	1	1	2245			1013	1019	1017	26695genome_00203	J99genome_00793	KE21_01181
group_484	[locus_tag=HP_0204] [protein=predicted coding region HP0204] [protein_id=AAD07275.1] [location=complement(208866..209249)][gbkey=CDS]	3	3	1	1	2250			383	383	383	26695genome_00207	J99genome_00790	KE21_01484
group_485	[locus_tag=HP_0207] [protein=ATP-binding protein (mpr)] [protein_id=AAD07271.1] [location=212141..213379][gbkey=CDS]	3	3	1	1	2255			1106	1106	1106	26695genome_00210	J99genome_00787	KE21_01481
group_486	[locus_tag=HP_0213] [protein=glucose inhibited division protein (gidA)] [protein_id=AAD07281.1][location=complement(220259..222124)] [gbkey=CDS]	3	3	1	1	2264			1865	1865	1865	26695genome_00217	J99genome_00780	KE21_01474
group_487	[locus_tag=HP_0221] [protein=nifU-like protein] [protein_id=AAD07289.1] [location=229524..230504][gbkey=CDS]	3	3	1	1	2271			980	980	980	26695genome_00225	J99genome_00771	KE21_01467
group_488	[locus_tag=HP_0224] [protein=peptide methionine sulfoxide reductase (msrA)] [protein_id=AAD07291.1][location=232467..233546] [gbkey=CDS]	3	3	1	1	2274			1022	1022	1022	26695genome_00228	J99genome_00768	KE21_01555
group_489	[locus_tag=HP_0226] [protein=conserved hypothetical integral membrane protein] [protein_id=AAD07292.1][location=complement(233929..234762)] [gbkey=CDS]	3	3	1	1	2275			833	833	833	26695genome_00229	J99genome_00767	KE21_01556
group_490	[locus_tag=HP_0228] [protein=conserved hypothetical integral membrane protein] [protein_id=AAD07294.1][location=237297..238469] [gbkey=CDS]	3	3	1	1	2277			1157	1157	1157	26695genome_00231	J99genome_00765	KE21_00222
group_491	[locus_tag=HP_0244] [protein=signal-transducing protein, histidine kinase (atoS)] [protein_id=AAD07313.1][location=complement(252912..254057)] [gbkey=CDS]	3	3	1	1	2296			1145	1160	1150	26695genome_00248	J99genome_00748	KE21_00205
group_492	[locus_tag=HP_0246] [protein=flagellar basal-body P-ring protein (flgI)] [protein_id=AAD07314.1][location=complement(254368..255396)] [gbkey=CDS]	3	3	1	1	2298			1028	1028	1028	26695genome_00250	J99genome_00746	KE21_00203
group_493	[locus_tag=HP_0247] [protein=ATP-dependent RNA helicase, DEAD-box family (deaD)] [protein_id=AAD07315.1][location=255585..257063] [gbkey=CDS]	3	3	1	1	2299			1475	1478	1477	26695genome_00251	J99genome_00745	KE21_00202
group_495	[locus_tag=HP_0255] [protein=adenylosuccinate synthetase (purA)] [protein_id=AAD07324.1][location=264709..265944] [gbkey=CDS]	3	3	1	1	2308			1235	1235	1235	26695genome_00259	J99genome_00737	KE21_00194
group_497	[locus_tag=HP_0263] [protein=adenine specific DNA methyltransferase (hpaim)] [protein_id=AAD07329.1][location=271795..272553] [gbkey=CDS]	3	3	1	1	2317			758	761	759	26695genome_00267	J99genome_00728	KE21_00185
group_498	[locus_tag=HP_0264] [protein=ATP-dependent protease binding subunit (clpB)] [protein_id=AAD07330.1][location=272626..275196] [gbkey=CDS]	3	3	1	1	2318			2570	2570	2570	26695genome_00268	J99genome_00727	KE21_00184
group_499	[locus_tag=HP_0268] [protein=predicted coding region HP0268] [protein_id=AAD07344.1] [location=278393..278635][gbkey=CDS]	3	3	1	1	2322			242	242	242	26695genome_00272	J99genome_00723	KE21_00180
group_50	[locus_tag=HP_0996] [protein=predicted coding region HP0996] [protein_id=AAD08046.1] [location=complement(1058373..1060175)][gbkey=CDS]	3	3	1	1	263			1802	2033	1879	26695genome_01018	J99genome_01565	KE21_00786
group_500	[locus_tag=HP_0269] [protein=conserved hypothetical ATP-binding protein] [protein_id=AAD07337.1][location=278645..279958] [gbkey=CDS]	3	3	1	1	2323			1313	1313	1313	26695genome_00273	J99genome_00722	KE21_00179
group_501	[locus_tag=HP_0270] [protein=predicted coding region HP0270] [protein_id=AAD07345.1] [location=280163..280651][gbkey=CDS]	3	3	1	1	2324			581	653	629	26695genome_00274	J99genome_00721	KE21_00178
group_502	[locus_tag=HP_0272] [protein=predicted coding region HP0272] [protein_id=AAD07347.1] [location=281617..282150][gbkey=CDS]	3	3	1	1	2326			533	533	533	26695genome_00276	J99genome_00719	KE21_00176
group_503	[locus_tag=HP_0273] [protein=predicted coding region HP0273] [protein_id=AAD07348.1] [location=282147..282686][gbkey=CDS]	3	3	1	1	2328			539	539	539	26695genome_00277	J99genome_00718	KE21_00175
group_504	[locus_tag=HP_0275] [protein=ATP-dependent nuclease (addB)] [protein_id=AAD07339.1] [location=283138..284430][gbkey=CDS]	3	3	1	1	2331			1292	1295	1294	26695genome_00279	J99genome_00716	KE21_00173
group_505	[locus_tag=HP_0277] [protein=ferredoxin] [protein_id=AAD07340.1] [location=285032..285286][gbkey=CDS]	3	3	1	1	2333			251	254	253	26695genome_00281	J99genome_00714	KE21_00171
group_506	[locus_tag=HP_0280] [protein=heat shock protein B (ibpB)] [protein_id=AAD07343.1] [location=287766..288752][gbkey=CDS]	3	3	1	1	2337			986	986	986	26695genome_00284	J99genome_00711	KE21_00168
group_507	[locus_tag=HP_0282] [protein=predicted coding region HP0282] [protein_id=AAD07358.1] [location=290018..291460][gbkey=CDS]	3	3	1	1	2339			1436	1436	1436	26695genome_00286	J99genome_00709	KE21_00166
group_508	[locus_tag=HP_0284] [protein=conserved hypothetical integral membrane protein] [protein_id=AAD07352.1][location=292487..294058] [gbkey=CDS]	3	3	1	1	2341			1571	1571	1571	26695genome_00288	J99genome_00707	KE21_00164
group_509	[locus_tag=HP_0285] [protein=conserved hypothetical protein] [protein_id=AAD07353.1] [location=294055..295311][gbkey=CDS]	3	3	1	1	2342			1256	1256	1256	26695genome_00289	J99genome_00706	KE21_00163
group_511	[locus_tag=HP_0294] [protein=aliphatic amidase (aimE)] [protein_id=AAD07363.1] [location=311023..312042][gbkey=CDS]	3	3	1	1	2355			1019	1019	1019	26695genome_00298	J99genome_00697	KE21_00154
group_512	[locus_tag=HP_0300] [protein=dipeptide ABC transporter, permease protein (dppC)] [protein_id=AAD07369.1][location=318249..319106] [gbkey=CDS]	3	3	1	1	2361			857	857	857	26695genome_00304	J99genome_00691	KE21_00148
group_513	[locus_tag=HP_0303] [protein=GTP-binding protein (obg)] [protein_id=AAD07372.1] [location=320804..321886][gbkey=CDS]	3	3	1	1	2364			1082	1082	1082	26695genome_00307	J99genome_00688	KE21_00145
group_514	[locus_tag=HP_0305] [protein=predicted coding region HP0305] [protein_id=AAD07381.1] [location=323161..323715][gbkey=CDS]	3	3	1	1	2367			554	554	554	26695genome_00309	J99genome_00686	KE21_00143
group_515	[locus_tag=HP_0307] [protein=predicted coding region HP0307] [protein_id=AAD07382.1] [location=325014..325286][gbkey=CDS]	3	3	1	1	2369			263	278	268	26695genome_00311	J99genome_00684	KE21_00141
group_516	[locus_tag=HP_0308] [protein=predicted coding region HP0308] [protein_id=AAD07383.1] [location=325302..325706][gbkey=CDS]	3	3	1	1	2371			401	404	403	26695genome_00312	J99genome_00683	KE21_00140
group_517	[locus_tag=HP_0310] [protein=conserved hypothetical protein] [protein_id=AAD07376.1] [location=326681..327562][gbkey=CDS]	3	3	1	1	2374			881	881	881	26695genome_00314	J99genome_00681	KE21_00138
group_518	[locus_tag=HP_0318] [protein=conserved hypothetical protein] [protein_id=AAD07387.1] [location=complement(334388..335143)][gbkey=CDS]	3	3	1	1	1538			755	755	755	26695genome_00321	J99genome_00675	KE21_00131
group_519	[locus_tag=HP_0325] [protein=flagellar basal-body L-ring protein (flgH)] [protein_id=AAD07392.1][location=340832..341545] [gbkey=CDS]	3	3	1	1	1530			713	713	713	26695genome_00328	J99genome_00668	KE21_00124
group_52	[locus_tag=HP_1011] [protein=dihydroorotate dehydrogenase (pyrD)] [protein_id=AAD08055.1][location=1074493..1075548] [gbkey=CDS]	3	3	1	1	935			287	1055	799	26695genome_01037	J99genome_00561	KE21_00019
group_520	[locus_tag=HP_0331] [protein=cell division inhibitor (minD)] [protein_id=AAD07400.1] [location=346571..347377][gbkey=CDS]	3	3	1	1	1520			806	806	806	26695genome_00335	J99genome_00660	KE21_00116
group_521	[locus_tag=HP_0351] [protein=flagellar basal-body M-ring protein (fliF)] [protein_id=AAD07419.1][location=359038..360741] [gbkey=CDS]	3	3	1	1	1500			1703	1703	1703	26695genome_00354	J99genome_00648	KE21_00105
group_522	[locus_tag=HP_0355] [protein=GTP-binding membrane protein (lepA)] [protein_id=AAD07423.1][location=364403..366211] [gbkey=CDS]	3	3	1	1	1496			1808	1814	1812	26695genome_00358	J99genome_00644	KE21_00101
group_523	[locus_tag=HP_0357] [protein=short chain alcohol dehydrogenase] [protein_id=AAD07424.1][location=complement(367133..367885)] [gbkey=CDS]	3	3	1	1	1494			752	752	752	26695genome_00360	J99genome_01481	KE21_01233
group_524	[locus_tag=HP_0362] [protein=conserved hypothetical integral membrane protein] [protein_id=AAD07430.1][location=complement(371917..372954)] [gbkey=CDS]	3	3	1	1	1490			1016	1037	1030	26695genome_00366	J99genome_01487	KE21_01227
group_525	[locus_tag=HP_0363] [protein=L-isoaspartyl-protein carboxyl methyltransferase (pcm)] [protein_id=AAD07431.1][location=complement(372965..373594)][gbkey=CDS]	3	3	1	1	1489			629	629	629	26695genome_00367	J99genome_01488	KE21_01226
group_527	[locus_tag=HP_0376] [protein=ferrochelatase (hemH)] [protein_id=AAD07444.1] [location=384259..385263][gbkey=CDS]	3	3	1	1	1474			1004	1007	1006	26695genome_00381	J99genome_01501	KE21_01213
group_528	[locus_tag=HP_0382] [protein=zinc-metallo protease (YJR117W)] [protein_id=AAD07451.1][location=complement(392364..393587)] [gbkey=CDS]	3	3	1	1	1467			1223	1223	1223	26695genome_00387	J99genome_01507	KE21_01021
group_530	[locus_tag=HP_0385] [protein=predicted coding region HP0385] [protein_id=AAD07465.1] [location=395289..395519][gbkey=CDS]	3	3	1	1	1463			227	227	227	26695genome_00390	J99genome_01510	KE21_01024
group_531	[locus_tag=HP_0389] [protein=superoxide dismutase (sodB)] [protein_id=AAD07454.1] [location=complement(398432..399073)][gbkey=CDS]	3	3	1	1	1458			641	641	641	26695genome_00394	J99genome_01514	KE21_01028
group_532	[locus_tag=HP_0390] [protein=adhesin-thiol peroxidase (tagD)] [protein_id=AAD07455.1][location=399297..399797] [gbkey=CDS]	3	3	1	1	1457			500	500	500	26695genome_00395	J99genome_01515	KE21_01029
group_533	[locus_tag=HP_0391] [protein=purine-binding chemotaxis protein (cheW)] [protein_id=AAD07456.1][location=complement(400052..400549)] [gbkey=CDS]	3	3	1	1	1456			497	497	497	26695genome_00396	J99genome_01516	KE21_01030
group_534	[locus_tag=HP_0393] [protein=chemotaxis protein (cheV)] [protein_id=AAD07458.1] [location=complement(403014..403949)][gbkey=CDS]	3	3	1	1	1454			935	938	936	26695genome_00398	J99genome_01518	KE21_01032
group_535	[locus_tag=HP_0399] [protein=ribosomal protein S1 (rps1)] [protein_id=AAD07462.1] [location=complement(409431..411101)][gbkey=CDS]	3	3	1	1	1447			1658	1670	1662	26695genome_00404	J99genome_01524	KE21_01038
group_538	[locus_tag=HP_0404] [protein=protein kinase C inhibitor (SP:P16436)] [protein_id=AAD07473.1][location=416702..417016] [gbkey=CDS]	3	3	1	1	1441			314	314	314	26695genome_00409	J99genome_01529	KE21_01043
group_539	[locus_tag=HP_0406] [protein=predicted coding region HP0406] [protein_id=AAD07476.1] [location=418383..418973][gbkey=CDS]	3	3	1	1	1439			590	590	590	26695genome_00411	J99genome_01531	KE21_01045
group_540	[locus_tag=HP_0416] [protein=cyclopropane fatty acid synthase (cfa)] [protein_id=AAD07482.1][location=complement(429561..430730)] [gbkey=CDS]	3	3	1	1	1426			1169	1169	1169	26695genome_00425	J99genome_01542	KE21_01057
group_541	[locus_tag=HP_0419] [protein=conserved hypothetical protein] [protein_id=AAD07484.1] [location=433863..434648][gbkey=CDS]	3	3	1	1	1423			785	785	785	26695genome_00428	J99genome_01545	KE21_01060
group_542	[locus_tag=HP_0421] [protein=type 1 capsular polysaccharide biosynthesis protein J (capJ)][protein_id=AAD07485.1] [location=435098..436267] [gbkey=CDS]	3	3	1	1	1421			1169	1169	1169	26695genome_00430	J99genome_01547	KE21_01062
group_545	[locus_tag=HP_0467] [protein=conserved hypothetical integral membrane protein] [protein_id=AAD07529.1][location=complement(488687..489034)] [gbkey=CDS]	3	3	1	1	916			314	347	336	26695genome_00478	J99genome_00551	KE21_00010
group_546	[locus_tag=HP_0470] [protein=oligoendopeptidase F (pepF)] [protein_id=AAD07532.1] [location=complement(490975..492711)][gbkey=CDS]	3	3	1	1	913			1736	1736	1736	26695genome_00481	J99genome_00548	KE21_00007
group_547	[locus_tag=HP_0474] [protein=molybdenum ABC transporter, permease protein (modB)] [protein_id=AAD07542.1][location=495927..496601] [gbkey=CDS]	3	3	1	1	908			674	674	674	26695genome_00485	J99genome_00544	KE21_00003
group_548	[locus_tag=HP_0475] [protein=molybdenum ABC transporter, ATP-binding protein (modD)] [protein_id=AAD07543.1][location=496598..497395] [gbkey=CDS]	3	3	1	1	907			797	797	797	26695genome_00486	J99genome_00543	KE21_00002
group_551	[locus_tag=HP_0493] [protein=phospho-N-acetylmuramoyl-pentapeptide-transferase (mraY)][protein_id=AAD07559.1] [location=519534..520595] [gbkey=CDS]	3	3	1	1	877			1061	1082	1068	26695genome_00507	J99genome_00524	KE21_01489
group_552	[locus_tag=HP_0497] [protein=sodium- and chloride-dependent transporter] [protein_id=AAD07562.1][location=522742..524070] [gbkey=CDS]	3	3	1	1	872			1328	1328	1328	26695genome_00511	J99genome_00520	KE21_01493
group_553	[locus_tag=HP_0498] [protein=sodium- and chloride-dependent transporter] [protein_id=AAD07563.1][location=524081..525409] [gbkey=CDS]	3	3	1	1	871			1328	1328	1328	26695genome_00512	J99genome_00519	KE21_01494
group_554	[locus_tag=HP_0500] [protein=DNA polymerase III beta-subunit (dnaN)] [protein_id=AAD07565.1][location=526549..527673] [gbkey=CDS]	3	3	1	1	869			1124	1124	1124	26695genome_00514	J99genome_00516	KE21_01496
group_555	[locus_tag=HP_0509] [protein=glycolate oxidase subunit (glcD)] [protein_id=AAD07573.1][location=535211..536590] [gbkey=CDS]	3	3	1	1	15			1379	1379	1379	26695genome_00523	J99genome_00509	KE21_01503
group_556	[locus_tag=HP_0512] [protein=glutamine synthetase (glnA)] [protein_id=AAD07575.1] [location=complement(538237..539682)][gbkey=CDS]	3	3	1	1	20			1445	1445	1445	26695genome_00526	J99genome_00506	KE21_00550
group_557	[locus_tag=HP_0514] [protein=ribosomal protein L9 (rpl9)] [protein_id=AAD07582.1] [location=542010..542462][gbkey=CDS]	3	3	1	1	22			449	449	449	26695genome_00529	J99genome_00504	KE21_00552
group_558	[locus_tag=HP_0517] [protein=GTP-binding protein (era)] [protein_id=AAD07585.1] [location=544336..545244][gbkey=CDS]	3	3	1	1	25			905	908	906	26695genome_00532	J99genome_00501	KE21_00555
group_559	[locus_tag=HP_0520] [protein=cag pathogenicity island protein (cag1)] [protein_id=AAD07588.1][location=547328..547675] [gbkey=CDS]	3	3	1	1	31			347	347	347	26695genome_00535	J99genome_00498	KE21_00558
group_56	[locus_tag=HP_1512] [protein=iron-regulated outer membrane protein (frpB)] [protein_id=AAD08553.1][location=1584447..1587080] [gbkey=CDS]	3	3	1	1	1918			1508	2639	2260	26695genome_01537	J99genome_01090	KE21_00663
group_560	[locus_tag=HP_0526] [protein=cag pathogenicity island protein (cag6)] [protein_id=AAD07593.1][location=complement(553469..554068)] [gbkey=CDS]	3	3	1	1	36			599	599	599	26695genome_00540	J99genome_00492	KE21_00564
group_561	[locus_tag=HP_0528] [protein=cag pathogenicity island protein (cag8)] [protein_id=AAD07595.1][location=complement(560004..561572)] [gbkey=CDS]	3	3	1	1	39			1565	1568	1567	26695genome_00542	J99genome_00490	KE21_00566
group_562	[locus_tag=HP_0529] [protein=cag pathogenicity island protein (cag9)] [protein_id=AAD07596.1][location=complement(561625..563232)] [gbkey=CDS]	3	3	1	1	40			1607	1607	1607	26695genome_00543	J99genome_00489	KE21_00567
group_563	[locus_tag=HP_0532] [protein=cag pathogenicity island protein (cag12)] [protein_id=AAD07599.1][location=565073..565915] [gbkey=CDS]	3	3	1	1	2499			842	842	842	26695genome_00546	J99genome_00486	KE21_00570
group_564	[locus_tag=HP_0535] [protein=cag pathogenicity island protein (cag14)] [protein_id=AAD07601.1][location=complement(567142..567522)] [gbkey=CDS]	3	3	1	1	2497			305	305	305	26695genome_00549	J99genome_00484	KE21_00572
group_565	[locus_tag=HP_0537] [protein=cag pathogenicity island protein (cag16)] [protein_id=AAD07603.1][location=568723..569853] [gbkey=CDS]	3	3	1	1	2496			1130	1130	1130	26695genome_00550	J99genome_00483	KE21_00574
group_566	[locus_tag=HP_0540] [protein=cag pathogenicity island protein (cag19)] [protein_id=AAD07606.1][location=complement(571580..572725)] [gbkey=CDS]	3	3	1	1	2492			1145	1145	1145	26695genome_00553	J99genome_00480	KE21_00577
group_567	[locus_tag=HP_0541] [protein=cag pathogenicity island protein (cag20)] [protein_id=AAD07607.1][location=complement(572736..573848)] [gbkey=CDS]	3	3	1	1	2491			1112	1112	1112	26695genome_00554	J99genome_00479	KE21_00578
group_568	[locus_tag=HP_0542] [protein=cag pathogenicity island protein (cag21)] [protein_id=AAD07608.1][location=complement(573864..574292)] [gbkey=CDS]	3	3	1	1	2490			428	428	428	26695genome_00555	J99genome_00478	KE21_00579
group_569	[locus_tag=HP_0543] [protein=cag pathogenicity island protein (cag22)] [protein_id=AAD07609.1][location=complement(574347..575153)] [gbkey=CDS]	3	3	1	1	2489			806	806	806	26695genome_00556	J99genome_00477	KE21_00580
group_571	[locus_tag=HP_0553] [protein=conserved hypothetical protein] [protein_id=AAD07619.1] [location=588072..588755][gbkey=CDS]	3	3	1	1	2469			683	683	683	26695genome_00568	J99genome_00467	KE21_00591
group_572	[locus_tag=HP_0556] [protein=predicted coding region HP0556] [protein_id=AAD07631.1] [location=complement(590624..591061)][gbkey=CDS]	3	3	1	1	2464			437	437	437	26695genome_00571	J99genome_00464	KE21_00594
group_573	[locus_tag=HP_0558] [protein=beta ketoacyl-acyl carrier protein synthase II (fabF)] [protein_id=AAD07625.1][location=complement(592491..593729)][gbkey=CDS]	3	3	1	1	2462			1238	1238	1238	26695genome_00573	J99genome_00462	KE21_00596
group_574	[locus_tag=HP_0563] [protein=predicted coding region HP0563] [protein_id=AAD07632.1] [location=complement(595602..596852)][gbkey=CDS]	3	3	1	1	2457			1250	1250	1250	26695genome_00577	J99genome_00458	KE21_00600
group_575	[locus_tag=HP_0570] [protein=aminopeptidase a/i (pepA)] [protein_id=AAD07638.1] [location=complement(602181..603671)][gbkey=CDS]	3	3	1	1	2445			1490	1490	1490	26695genome_00584	J99genome_00449	KE21_00607
group_576	[locus_tag=HP_0575] [protein=conserved hypothetical membrane protein] [protein_id=AAD07642.1][location=complement(605769..606467)] [gbkey=CDS]	3	3	1	1	2439			698	698	698	26695genome_00589	J99genome_00444	KE21_00612
group_577	[locus_tag=HP_0584] [protein=flagellar switch protein (fliN)] [protein_id=AAD07636.1][location=complement(614856..615227)] [gbkey=CDS]	3	3	1	1	2425			371	371	371	26695genome_00598	J99genome_00435	KE21_00548
group_578	[locus_tag=HP_0591] [protein=ferredoxin oxidoreductase, gamma subunit] [protein_id=AAD07656.1][location=622510..623070] [gbkey=CDS]	3	3	1	1	2414			554	560	556	26695genome_00606	J99genome_00427	KE21_00540
group_579	[locus_tag=HP_0594] [protein=predicted coding region HP0594] [protein_id=AAD07666.1] [location=628139..628303][gbkey=CDS]	3	3	1	1	2412			164	164	164	26695genome_00609	J99genome_00425	KE21_00538
group_580	[locus_tag=HP_0599] [protein=hemolysin secretion protein precursor (hylB)] [protein_id=AAD07662.1][location=complement(633964..635265)] [gbkey=CDS]	3	3	1	1	2403			1301	1301	1301	26695genome_00614	J99genome_00420	KE21_00533
group_582	[locus_tag=HP_0604] [protein=uroporphyrinogen decarboxylase (hemE)] [protein_id=AAD07669.1][location=640268..641290] [gbkey=CDS]	3	3	1	1	2396			1019	1019	1019	26695genome_00620	J99genome_00415	KE21_00526
group_583	[locus_tag=HP_0605] [protein=predicted coding region HP0605] [protein_id=AAD07673.1] [location=641299..642732][gbkey=CDS]	3	3	1	1	2395			1433	1448	1438	26695genome_00621	J99genome_00414	KE21_00525
group_584	[locus_tag=HP_0606] [protein=membrane fusion protein (mtrC)] [protein_id=AAD07670.1] [location=642743..643447][gbkey=CDS]	3	3	1	1	2394			659	674	669	26695genome_00622	J99genome_00413	KE21_00524
group_585	[locus_tag=HP_0622] [protein=predicted coding region HP0622] [protein_id=AAD07689.1] [location=complement(668659..669021)][gbkey=CDS]	3	3	1	1	781			362	362	362	26695genome_00639	J99genome_00399	KE21_00510
group_586	[locus_tag=HP_0631] [protein=quinone-reactive Ni/Fe hydrogenase, small subunit (hydA)][protein_id=AAD07691.1] [location=677958..679112] [gbkey=CDS]	3	3	1	1	772			1151	1154	1153	26695genome_00648	J99genome_00391	KE21_00502
group_587	[locus_tag=HP_0634] [protein=quinone-reactive Ni/Fe hydrogenase (hydD)] [protein_id=AAD07694.1][location=681542..682078] [gbkey=CDS]	3	3	1	1	769			536	536	536	26695genome_00651	J99genome_00388	KE21_00499
group_588	[locus_tag=HP_0639] [protein=conserved hypothetical protein] [protein_id=AAD07701.1] [location=complement(685734..686414)][gbkey=CDS]	3	3	1	1	762			677	680	678	26695genome_00656	J99genome_00383	KE21_00494
group_589	[locus_tag=HP_0644] [protein=conserved hypothetical integral membrane protein] [protein_id=AAD07705.1][location=690062..690355] [gbkey=CDS]	3	3	1	1	753			293	293	293	26695genome_00661	J99genome_00376	KE21_00489
group_590	[locus_tag=HP_0647] [protein=predicted coding region HP0647] [protein_id=AAD07717.1] [location=692876..693283][gbkey=CDS]	3	3	1	1	750			407	407	407	26695genome_00664	J99genome_00373	KE21_00486
group_591	[locus_tag=HP_0648] [protein=UDP-N-acetylglucosamine enolpyruvyl transferase (murZ)] [protein_id=AAD07708.1][location=693286..694554] [gbkey=CDS]	3	3	1	1	749			1268	1268	1268	26695genome_00665	J99genome_00372	KE21_00485
group_592	[locus_tag=HP_0654] [protein=conserved hypothetical protein] [protein_id=AAD07719.1] [location=699570..700652][gbkey=CDS]	3	3	1	1	742			1082	1082	1082	26695genome_00671	J99genome_00365	KE21_00295
group_593	[locus_tag=HP_0655] [protein=protective surface antigen D15] [protein_id=AAD07720.1] [location=700735..703485][gbkey=CDS]	3	3	1	1	741			2630	2660	2645	26695genome_00672	J99genome_00364	KE21_00294
group_594	[locus_tag=HP_0658] [protein=Glu-tRNA(Gln) amidotransferase, subunit B (gatB)] [protein_id=AAD07723.1][location=705849..707276] [gbkey=CDS]	3	3	1	1	738			1424	1424	1424	26695genome_00675	J99genome_00361	KE21_00291
group_595	[locus_tag=HP_0662] [protein=ribonuclease III (rnc)] [protein_id=AAD07725.1] [location=709973..710695][gbkey=CDS]	3	3	1	1	733			722	722	722	26695genome_00679	J99genome_00357	KE21_00287
group_596	[locus_tag=HP_0665] [protein=oxygen-independent coproporphyrinogen III oxidase (hemN)][protein_id=AAD07727.1] [location=712342..713715] [gbkey=CDS]	3	3	1	1	730			1373	1373	1373	26695genome_00682	J99genome_00354	KE21_00284
group_598	[locus_tag=HP_0672] [protein=solute-binding signature and mitochondrial signature protein(aspB)] [protein_id=AAD07733.1] [location=722299..723471][gbkey=CDS]	3	3	1	1	722			1172	1172	1172	26695genome_00689	J99genome_00348	KE21_00278
group_599	[locus_tag=HP_0677] [protein=conserved hypothetical integral membrane protein] [protein_id=AAD14882.1][location=complement(727158..727925)] [gbkey=CDS]	3	3	1	1	695			767	767	767	26695genome_00694	J99genome_00344	KE21_00252
group_601	[locus_tag=HP_0690] [protein=acetyl coenzyme A acetyltransferase (thiolase) (fadA)] [protein_id=AAD07742.1][location=740559..741734] [gbkey=CDS]	3	3	1	1	668			1175	1175	1175	26695genome_00706	J99genome_00325	KE21_00233
group_602	[locus_tag=HP_0691] [protein=3-oxoadipate coA-transferase subunit A (yxjD)] [protein_id=AAD07743.1][location=741745..742443] [gbkey=CDS]	3	3	1	1	669			698	698	698	26695genome_00707	J99genome_00326	KE21_00234
group_603	[locus_tag=HP_0693] [protein=conserved hypothetical integral membrane protein] [protein_id=AAD07745.1][location=743083..744447] [gbkey=CDS]	3	3	1	1	671			1364	1364	1364	26695genome_00709	J99genome_00328	KE21_00236
group_604	[locus_tag=HP_0697] [protein=predicted coding region HP0697] [protein_id=AAD07749.1] [location=750262..750768][gbkey=CDS]	3	3	1	1	676			500	500	500	26695genome_00714	J99genome_00332	KE21_00240
group_605	[locus_tag=HP_0706] [protein=outer membrane protein (omp15)] [protein_id=AAD07756.1] [location=760272..761093][gbkey=CDS]	3	3	1	1	654			821	821	821	26695genome_00721	J99genome_00318	KE21_00226
group_607	[locus_tag=HP_0711] [protein=predicted coding region HP0711] [protein_id=AAD07769.1] [location=766154..767374][gbkey=CDS]	3	3	1	1	649			1220	1220	1220	26695genome_00726	J99genome_00313	KE21_01535
group_608	[locus_tag=HP_0716] [protein=conserved hypothetical protein] [protein_id=AAD07766.1] [location=complement(770071..770472)][gbkey=CDS]	3	3	1	1	645			401	401	401	26695genome_00731	J99genome_00309	KE21_01530
group_609	[locus_tag=HP_0718] [protein=conserved hypothetical integral membrane protein] [protein_id=AAD07771.1][location=complement(772274..772906)] [gbkey=CDS]	3	3	1	1	643			632	632	632	26695genome_00733	J99genome_00307	KE21_01528
group_610	[locus_tag=HP_0739] [protein=2-hydroxy-6-oxohepta-2,4-dienoate hydrolase] [protein_id=AAD07785.1][location=794021..794746] [gbkey=CDS]	3	3	1	1	607			725	725	725	26695genome_00754	J99genome_00286	KE21_00698
group_611	[locus_tag=HP_0741] [protein=conserved hypothetical protein] [protein_id=AAD07787.1] [location=796224..796709][gbkey=CDS]	3	3	1	1	604			485	485	485	26695genome_00756	J99genome_00284	KE21_00700
group_612	[locus_tag=HP_0749] [protein=cell division membrane protein (ftsX)] [protein_id=AAD07798.1][location=804370..805176] [gbkey=CDS]	3	3	1	1	591			806	806	806	26695genome_00765	J99genome_00275	KE21_00709
group_613	[locus_tag=HP_0751] [protein=polar flagellin (flaG)] [protein_id=AAD07799.1] [location=806464..806823][gbkey=CDS]	3	3	1	1	589			359	359	359	26695genome_00767	J99genome_00273	KE21_00711
group_614	[locus_tag=HP_0752] [protein=flagellar hook-associated protein 2 (fliD)] [protein_id=AAD07800.1][location=806840..808864] [gbkey=CDS]	3	3	1	1	588			2024	2057	2046	26695genome_00768	J99genome_00272	KE21_00712
group_615	[locus_tag=HP_0756] [protein=predicted coding region HP0756] [protein_id=AAD07816.1] [location=810269..810415][gbkey=CDS]	3	3	1	1	584			146	146	146	26695genome_00772	J99genome_00268	KE21_00716
group_616	[locus_tag=HP_0759] [protein=conserved hypothetical integral membrane protein] [protein_id=AAD07807.1][location=812800..814053] [gbkey=CDS]	3	3	1	1	581			1253	1253	1253	26695genome_00775	J99genome_00265	KE21_00719
group_617	[locus_tag=HP_0770] [protein=flagellar biosynthetic protein (flhB)] [protein_id=AAD07819.1][location=822128..823204] [gbkey=CDS]	3	3	1	1	570			1076	1076	1076	26695genome_00785	J99genome_00255	KE21_00729
group_618	[locus_tag=HP_0774] [protein=tyrosyl-tRNA synthetase (tyrS)] [protein_id=AAD07821.1] [location=complement(826470..827678)][gbkey=CDS]	3	3	1	1	566			1208	1208	1208	26695genome_00789	J99genome_00251	KE21_00733
group_619	[locus_tag=HP_0778] [protein=predicted coding region HP0778] [protein_id=AAD07832.1] [location=complement(831112..831795)][gbkey=CDS]	3	3	1	1	561			683	683	683	26695genome_00793	J99genome_00247	KE21_00738
group_620	[locus_tag=HP_0779] [protein=aconitase B (acnB)] [protein_id=AAD07828.1] [location=831923..834484][gbkey=CDS]	3	3	1	1	560			2558	2666	2594	26695genome_00794	J99genome_00246	KE21_00739
group_621	[locus_tag=HP_0783] [protein=predicted coding region HP0783] [protein_id=AAD07836.1] [location=complement(837859..838356)][gbkey=CDS]	3	3	1	1	554			491	527	515	26695genome_00798	J99genome_00242	KE21_00743
group_622	[locus_tag=HP_0786] [protein=preprotein translocase subunit (secA)] [protein_id=AAD07830.1][location=839580..842177] [gbkey=CDS]	3	3	1	1	550			2597	2597	2597	26695genome_00801	J99genome_00239	KE21_00746
group_623	[locus_tag=HP_0787] [protein=conserved hypothetical integral membrane protein] [protein_id=AAD07831.1][location=842167..843399] [gbkey=CDS]	3	3	1	1	548			1232	1232	1232	26695genome_00802	J99genome_00238	KE21_00747
group_624	[locus_tag=HP_0788] [protein=predicted coding region HP0788] [protein_id=AAD07845.1] [location=843679..845178][gbkey=CDS]	3	3	1	1	547			1499	1499	1499	26695genome_00803	J99genome_00237	KE21_00748
group_625	[locus_tag=HP_0791] [protein=cadmium-transporting ATPase, P-type (cadA)] [protein_id=AAD07839.1][location=complement(846877..848937)] [gbkey=CDS]	3	3	1	1	544			2060	2060	2060	26695genome_00806	J99genome_00235	KE21_01382
group_626	[locus_tag=HP_0792] [protein=sigma-54 interacting protein] [protein_id=AAD07840.1] [location=complement(848962..850482)][gbkey=CDS]	3	3	1	1	541			1520	1520	1520	26695genome_00807	J99genome_00234	KE21_01383
group_627	[locus_tag=HP_0793] [protein=polypeptide deformylase (def)] [protein_id=AAD07841.1] [location=complement(850488..851012)][gbkey=CDS]	3	3	1	1	540			524	524	524	26695genome_00808	J99genome_00233	KE21_01384
group_629	[locus_tag=HP_0797] [protein=flagellar sheath adhesin hpaA] [protein_id=AAD07844.1] [location=complement(853957..854739)][gbkey=CDS]	3	3	1	1	536			782	782	782	26695genome_00812	J99genome_00229	KE21_01388
group_630	[locus_tag=HP_0798] [protein=molybdenum cofactor biosynthesis protein C (moaC)] [protein_id=AAD07848.1][location=complement(854858..855334)] [gbkey=CDS]	3	3	1	1	535			476	476	476	26695genome_00813	J99genome_00228	KE21_01389
group_631	[locus_tag=HP_0799] [protein=molybdopterin biosynthesis protein (mog)] [protein_id=AAD07849.1][location=complement(855343..855873)] [gbkey=CDS]	3	3	1	1	534			506	530	522	26695genome_00814	J99genome_00227	KE21_01390
group_632	[locus_tag=HP_0801] [protein=molybdopterin converting factor, subunit 1 (moaD)] [protein_id=AAD07857.1][location=complement(856324..856548)] [gbkey=CDS]	3	3	1	1	531			221	221	221	26695genome_00816	J99genome_00225	KE21_01392
group_633	[locus_tag=HP_0802] [protein=GTP cyclohydrolase II (ribA)] [protein_id=AAD07851.1] [location=complement(856621..857199)][gbkey=CDS]	3	3	1	1	530			578	578	578	26695genome_00817	J99genome_00224	KE21_01393
group_636	[locus_tag=HP_0813] [protein=conserved hypothetical protein] [protein_id=AAD07862.1] [location=866980..867597][gbkey=CDS]	3	3	1	1	512			614	617	616	26695genome_00829	J99genome_00213	KE21_01404
group_637	[locus_tag=HP_0816] [protein=flagellar motor rotation protein (motB)] [protein_id=AAD07865.1][location=869157..869930] [gbkey=CDS]	3	3	1	1	509			773	773	773	26695genome_00832	J99genome_00210	KE21_01407
group_638	[locus_tag=HP_0817] [protein=predicted coding region HP0817] [protein_id=AAD07872.1] [location=869927..870373][gbkey=CDS]	3	3	1	1	508			446	446	446	26695genome_00833	J99genome_00209	KE21_01408
group_639	[locus_tag=HP_0819] [protein=osmoprotection protein (proV)] [protein_id=AAD07867.1] [location=872107..872757][gbkey=CDS]	3	3	1	1	506			650	650	650	26695genome_00835	J99genome_00204	KE21_01244
group_640	[locus_tag=HP_0822] [protein=homoserine dehydrogenase (metL)] [protein_id=AAD07869.1][location=875188..876453] [gbkey=CDS]	3	3	1	1	502			1265	1265	1265	26695genome_00838	J99genome_00201	KE21_01247
group_641	[locus_tag=HP_0823] [protein=conserved hypothetical protein] [protein_id=AAD07870.1] [location=876454..876798][gbkey=CDS]	3	3	1	1	501			344	344	344	26695genome_00839	J99genome_00200	KE21_01248
group_642	[locus_tag=HP_0830] [protein=Glu-tRNA(Gln) amidotransferase, subunit A (gatA)] [protein_id=AAD07880.1][location=complement(882220..883581)] [gbkey=CDS]	3	3	1	1	494			1361	1361	1361	26695genome_00846	J99genome_00193	KE21_01255
group_643	[locus_tag=HP_0837] [protein=predicted coding region HP0837] [protein_id=AAD07894.1] [location=888773..889081][gbkey=CDS]	3	3	1	1	485			308	605	506	26695genome_00854	J99genome_00186	KE21_01262
group_644	[locus_tag=HP_0838] [protein=predicted coding region HP0838] [protein_id=AAD07895.1] [location=889101..889718][gbkey=CDS]	3	3	1	1	484			581	617	605	26695genome_00855	J99genome_00185	KE21_01263
group_645	[locus_tag=HP_0839] [protein=outer membrane protein P1 (ompP1)] [protein_id=AAD07886.1][location=889715..891478] [gbkey=CDS]	3	3	1	1	483			1763	1763	1763	26695genome_00856	J99genome_00184	KE21_01264
group_646	[locus_tag=HP_0840] [protein=flaA1 protein] [protein_id=AAD07887.1] [location=891482..892483][gbkey=CDS]	3	3	1	1	482			983	1001	995	26695genome_00857	J99genome_00183	KE21_01265
group_648	[locus_tag=HP_0875] [protein=catalase] [protein_id=AAD07923.1] [location=complement(925571..927088)][gbkey=CDS]	3	3	1	1	441			1517	1517	1517	26695genome_00892	J99genome_00152	KE21_01087
group_649	[locus_tag=HP_0876] [protein=iron-regulated outer membrane protein (frpB)] [protein_id=AAD07924.1][location=927411..929786] [gbkey=CDS]	3	3	1	1	440			2375	2375	2375	26695genome_00893	J99genome_00151	KE21_01088
group_652	[locus_tag=HP_0914] [protein=predicted coding region HP0914] [protein_id=AAD07966.1] [location=complement(969238..970782)][gbkey=CDS]	3	3	1	1	386			1544	1544	1544	26695genome_00933	J99genome_00111	KE21_01202
group_653	[locus_tag=HP_0919] [protein=carbamoyl-phosphate synthase (glutamine-hydrolysing) (pyrAb)][protein_id=AAD07963.1] [location=complement(974161..977418)][gbkey=CDS]	3	3	1	1	378			3257	3257	3257	26695genome_00937	J99genome_00108	KE21_01207
group_654	[locus_tag=HP_0920] [protein=conserved hypothetical integral membrane protein] [protein_id=AAD07964.1][location=complement(977517..978209)] [gbkey=CDS]	3	3	1	1	377			692	692	692	26695genome_00938	J99genome_00107	KE21_01208
group_655	[locus_tag=HP_0925] [protein=recombinational DNA repair protein (recR)] [protein_id=AAD07970.1][location=988604..989185] [gbkey=CDS]	3	3	1	1	372			581	581	581	26695genome_00943	J99genome_00102	KE21_01545
group_656	[locus_tag=HP_0928] [protein=GTP cyclohydrolase I (folE)] [protein_id=AAD07973.1] [location=991247..991789][gbkey=CDS]	3	3	1	1	368			542	542	542	26695genome_00946	J99genome_00097	KE21_01542
group_658	[locus_tag=HP_0939] [protein=amino acid ABC transporter, permease protein (yckJ)] [protein_id=AAD07984.1][location=complement(999607..1000320)] [gbkey=CDS]	3	3	1	1	356			713	713	713	26695genome_00957	J99genome_00086	KE21_01462
group_659	[locus_tag=HP_0942] [protein=D-alanine glycine permease (dagA)] [protein_id=AAD07987.1][location=complement(1002282..1003634)] [gbkey=CDS]	3	3	1	1	350			1352	1352	1352	26695genome_00960	J99genome_00083	KE21_01459
group_660	[locus_tag=HP_0948] [protein=predicted coding region HP0948] [protein_id=AAD08005.1] [location=complement(1009199..1010212)][gbkey=CDS]	3	3	1	1	343			1013	1013	1013	26695genome_00970	J99genome_00074	KE21_01450
group_661	[locus_tag=HP_0950] [protein=acetyl-CoA carboxylase beta subunit (accD)] [protein_id=AAD07995.1][location=complement(1010688..1011557)] [gbkey=CDS]	3	3	1	1	340			869	869	869	26695genome_00972	J99genome_00072	KE21_01448
group_662	[locus_tag=HP_0951] [protein=predicted coding region HP0951] [protein_id=AAD08006.1] [location=1011635..1012252][gbkey=CDS]	3	3	1	1	338			614	614	614	26695genome_00973	J99genome_00071	KE21_01447
group_664	[locus_tag=HP_0969] [protein=cation efflux system protein (czcA)] [protein_id=AAD08012.1][location=complement(1027102..1030164)] [gbkey=CDS]	3	3	1	1	312			3059	3059	3059	26695genome_00990	J99genome_00053	KE21_00800
group_665	[locus_tag=HP_0970] [protein=nickel-cobalt-cadmium resistance protein (nccB)] [protein_id=AAD08013.1][location=complement(1030161..1031240)] [gbkey=CDS]	3	3	1	1	310			1073	1079	1077	26695genome_00991	J99genome_00052	KE21_00799
group_666	[locus_tag=HP_0971] [protein=predicted coding region HP0971] [protein_id=AAD08018.1] [location=complement(1031237..1032478)][gbkey=CDS]	3	3	1	1	309			1235	1253	1243	26695genome_00992	J99genome_00051	KE21_00798
group_667	[locus_tag=HP_0978] [protein=cell division protein (ftsA) protein] [protein_id=AAD08024.1][location=1040628..1042106] [gbkey=CDS]	3	3	1	1	299			1478	1481	1480	26695genome_00999	J99genome_00044	KE21_00791
group_668	[locus_tag=HP_0979] [protein=cell divison protein (ftsZ)] [protein_id=AAD08025.1] [location=1042237..1043394][gbkey=CDS]	3	3	1	1	298			1157	1157	1157	26695genome_01000	J99genome_00043	KE21_00790
group_669	[locus_tag=HP_0983] [protein=conserved hypothetical integral membrane protein] [protein_id=AAD08029.1][location=1047054..1047878] [gbkey=CDS]	3	3	1	1	294			824	824	824	26695genome_01006	J99genome_00041	KE21_00788
group_67	[locus_tag=HP_0003] [protein=3-deoxy-d-manno-octulosonic acid 8-phosphate synthetase (kdsA)][protein_id=AAD07076.1] [location=complement(1115..1945)][gbkey=CDS]	3	3	1	1	2009			830	830	830	26695genome_00003	J99genome_00991	KE21_00306
group_671	[locus_tag=HP_1010] [protein=polyphosphate kinase (ppk)] [protein_id=AAD08054.1] [location=1072429..1074456][gbkey=CDS]	3	3	1	1	933			2027	2027	2027	26695genome_01036	J99genome_00559	KE21_00018
group_672	[locus_tag=HP_1012] [protein=protease (pqqE)] [protein_id=AAD08056.1] [location=1075545..1076879][gbkey=CDS]	3	3	1	1	936			1334	1334	1334	26695genome_01038	J99genome_00562	KE21_00020
group_673	[locus_tag=HP_1016] [protein=phosphatidylglycerophosphate synthase (pgsA)] [protein_id=AAD08061.1][location=1079133..1079735] [gbkey=CDS]	3	3	1	1	941			539	539	539	26695genome_01042	J99genome_00566	KE21_00024
group_674	[locus_tag=HP_1017] [protein=amino acid permease (rocE)] [protein_id=AAD08062.1] [location=1079833..1081392][gbkey=CDS]	3	3	1	1	942			1427	1448	1439	26695genome_01043	J99genome_00567	KE21_00025
group_675	[locus_tag=HP_1019] [protein=serine protease (htrA)] [protein_id=AAD08063.1] [location=1081537..1082868][gbkey=CDS]	3	3	1	1	943			1331	1427	1395	26695genome_01045	J99genome_00568	KE21_00026
group_676	[locus_tag=HP_1021] [protein=response regulator] [protein_id=AAD08065.1] [location=1084132..1085028][gbkey=CDS]	3	3	1	1	945			896	896	896	26695genome_01047	J99genome_00570	KE21_00028
group_677	[locus_tag=HP_1027] [protein=ferric uptake regulation protein (fur)] [protein_id=AAD08073.1][location=1090212..1090664] [gbkey=CDS]	3	3	1	1	951			452	452	452	26695genome_01053	J99genome_00576	KE21_00034
group_678	hypothetical protein	3	3	1	1	958			314	314	314	26695genome_01059	J99genome_00582	KE21_00040
group_679	[locus_tag=HP_1034] [protein=ATP-binding protein (ylxH)] [protein_id=AAD08077.1] [location=complement(1094733..1095617)][gbkey=CDS]	3	3	1	1	959			884	884	884	26695genome_01060	J99genome_00583	KE21_00041
group_68	[locus_tag=HP_0005] [protein=orotidine 5'-phosphate decarboxylase (pyrF)] [protein_id=AAD07078.1][location=2719..3402] [gbkey=CDS]	3	3	1	1	2012			683	683	683	26695genome_00005	J99genome_00989	KE21_00304
group_680	[locus_tag=HP_1037] [protein=conserved hypothetical protein] [protein_id=AAD08080.1][location=complement(1097475..1098548)] [gbkey=CDS]	3	3	1	1	962			1073	1073	1073	26695genome_01063	J99genome_00586	KE21_00044
group_681	[locus_tag=HP_1042] [protein=predicted coding region HP1042] [protein_id=AAD08096.1][location=1103156..1104202] [gbkey=CDS]	3	3	1	1	967			1043	1043	1043	26695genome_01068	J99genome_00591	KE21_00049
group_683	[locus_tag=HP_1047] [protein=ribosome-binding factor A (rbfA)] [protein_id=AAD08092.1][location=complement(1109612..1109947)] [gbkey=CDS]	3	3	1	1	972			335	335	335	26695genome_01073	J99genome_00595	KE21_00053
group_684	[locus_tag=HP_1050] [protein=homoserine kinase (thrB)] [protein_id=AAD08095.1] [location=complement(1113019..1113900)][gbkey=CDS]	3	3	1	1	975			881	881	881	26695genome_01076	J99genome_00598	KE21_00056
group_685	[locus_tag=HP_1052] [protein=UDP-3-0-acyl N-acetylglcosamine deacetylase (envA)] [protein_id=AAD08098.1][location=complement(1114449..1115336)][gbkey=CDS]	3	3	1	1	979			887	887	887	26695genome_01078	J99genome_00600	KE21_00058
group_686	[locus_tag=HP_1057] [protein=predicted coding region HP1057] [protein_id=AAD08109.1][location=complement(1119040..1119762)] [gbkey=CDS]	3	3	1	1	984			722	722	722	26695genome_01083	J99genome_00605	KE21_00063
group_687	[locus_tag=HP_1058] [protein=3-methyl-2-oxobutanoate hydroxymethyltransferase (panB)][protein_id=AAD08099.1] [location=1119911..1120723] [gbkey=CDS]	3	3	1	1	985			812	812	812	26695genome_01084	J99genome_00606	KE21_00064
group_688	[locus_tag=HP_1059] [protein=Holliday junction DNA helicase (ruvB)] [protein_id=AAD08100.1][location=1120723..1121733] [gbkey=CDS]	3	3	1	1	986			1010	1010	1010	26695genome_01085	J99genome_00607	KE21_00065
group_689	[locus_tag=HP_1071] [protein=phosphatidylserine synthase (pssA)] [protein_id=AAD08116.1][location=1129798..1130511] [gbkey=CDS]	3	3	1	1	1001			713	713	713	26695genome_01097	J99genome_00619	KE21_00077
group_69	[locus_tag=HP_0012] [protein=DNA primase (dnaG)] [protein_id=AAD07082.1] [location=9911..11590][gbkey=CDS]	3	3	1	1	2017			1679	1679	1679	26695genome_00015	J99genome_00979	KE21_00863
group_690	[locus_tag=HP_1073] [protein=copper ion binding protein (copP)] [protein_id=AAD08120.1][location=1132746..1132946] [gbkey=CDS]	3	3	1	1	1003			200	200	200	26695genome_01099	J99genome_00621	KE21_00079
group_692	[locus_tag=HP_1075] [protein=conserved hypothetical secreted protein] [protein_id=AAD08118.1][location=complement(1133935..1135251)] [gbkey=CDS]	3	3	1	1	1005			1316	1316	1316	26695genome_01101	J99genome_00623	KE21_00081
group_693	[locus_tag=HP_1077] [protein=nickel transport protein (nixA)] [protein_id=AAD08119.1][location=complement(1135905..1136900)] [gbkey=CDS]	3	3	1	1	1007			995	995	995	26695genome_01103	J99genome_00625	KE21_00083
group_694	[locus_tag=HP_1082] [protein=multidrug resistance protein (msbA)] [protein_id=AAD08127.1][location=complement(1140086..1141741)] [gbkey=CDS]	3	3	1	1	1016			1655	1655	1655	26695genome_01108	J99genome_00630	KE21_00088
group_695	[locus_tag=HP_1083] [protein=predicted coding region HP1083] [protein_id=AAD08134.1][location=complement(1141833..1143272)] [gbkey=CDS]	3	3	1	1	1017			1439	1439	1439	26695genome_01109	J99genome_00631	KE21_00089
group_696	[locus_tag=HP_1085] [protein=predicted coding region HP1085] [protein_id=AAD08135.1][location=1144517..1145032] [gbkey=CDS]	3	3	1	1	1019			509	509	509	26695genome_01111	J99genome_00633	KE21_00091
group_698	[locus_tag=HP_1092] [protein=flagellar basal-body rod protein (flgG)] [protein_id=AAD08138.1][location=1155009..1155818] [gbkey=CDS]	3	3	1	1	1028			809	809	809	26695genome_01118	J99genome_00640	KE21_00098
group_699	[locus_tag=HP_1104] [protein=cinnamyl-alcohol dehydrogenase ELI3-2 (cad)] [protein_id=AAD08150.1][location=1165328..1166374] [gbkey=CDS]	3	3	1	1	1385			1046	1052	1050	26695genome_01129	J99genome_01474	KE21_01240
group_70	[locus_tag=HP_0013] [protein=predicted coding region HP0013] [protein_id=AAD07083.1] [location=11587..12639][gbkey=CDS]	3	3	1	1	2018			1052	1052	1052	26695genome_00016	J99genome_00978	KE21_00862
group_700	[locus_tag=HP_1107] [protein=outer membrane protein (omp23)] [protein_id=AAD08160.1][location=complement(1169186..1169878)] [gbkey=CDS]	3	3	1	1	1379			662	662	662	26695genome_01132	J99genome_01470	KE21_01524
group_701	[locus_tag=HP_1112] [protein=adenylosuccinate lyase (purB)] [protein_id=AAD08156.1] [location=1173406..1174728][gbkey=CDS]	3	3	1	1	1374			1322	1322	1322	26695genome_01137	J99genome_01465	KE21_01519
group_703	hypothetical protein	3	3	1	1	1359			206	206	206	26695genome_01148	J99genome_01452	KE21_01372
group_704	[locus_tag=HP_1130] [protein=biopolymer transport protein (exbB)] [protein_id=AAD08172.1][location=complement(1193311..1193880)] [gbkey=CDS]	3	3	1	1	1350			569	578	572	26695genome_01156	J99genome_01445	KE21_01365
group_705	[locus_tag=HP_1139] [protein=SpoOJ regulator (soj)] [protein_id=AAD08185.1] [location=complement(1200639..1201433)][gbkey=CDS]	3	3	1	1	1341			791	794	793	26695genome_01165	J99genome_01436	KE21_01356
group_707	[locus_tag=HP_1151] [protein=ribosomal protein S16 (rpS16)] [protein_id=AAD08199.1] [location=complement(1213218..1213448)][gbkey=CDS]	3	3	1	1	1326			230	230	230	26695genome_01176	J99genome_01426	KE21_00932
group_708	[locus_tag=HP_1152] [protein=signal recognition particle protein (ffh)] [protein_id=AAD08194.1][location=complement(1213522..1214868)] [gbkey=CDS]	3	3	1	1	1325			1346	1346	1346	26695genome_01177	J99genome_01425	KE21_00933
group_709	[locus_tag=HP_1154] [protein=predicted coding region HP1154] [protein_id=AAD08203.1][location=1217638..1218045] [gbkey=CDS]	3	3	1	1	1323			407	407	407	26695genome_01179	J99genome_01423	KE21_00935
group_71	[locus_tag=HP_0014] [protein=predicted coding region HP0014] [protein_id=AAD07090.1] [location=12728..13555][gbkey=CDS]	3	3	1	1	2019			827	827	827	26695genome_00017	J99genome_00977	KE21_00861
group_711	[locus_tag=HP_1161] [protein=flavodoxin (fldA)] [protein_id=AAD08207.1] [location=complement(1226947..1227441)][gbkey=CDS]	3	3	1	1	1313			494	494	494	26695genome_01186	J99genome_01416	KE21_00944
group_713	[locus_tag=HP_1163] [protein=predicted coding region HP1163] [protein_id=AAD08214.1][location=1228239..1228430] [gbkey=CDS]	3	3	1	1	1307			191	197	193	26695genome_01188	J99genome_01414	KE21_00946
group_714	[locus_tag=HP_1166] [protein=glucose-6-phosphate isomerase (pgi)] [protein_id=AAD08211.1][location=1230660..1232297] [gbkey=CDS]	3	3	1	1	1303			1637	1637	1637	26695genome_01191	J99genome_01411	KE21_00949
group_715	[locus_tag=HP_1167] [protein=predicted coding region HP1167] [protein_id=AAD08213.1][location=1232603..1234018] [gbkey=CDS]	3	3	1	1	1302			1415	1415	1415	26695genome_01192	J99genome_01410	KE21_00950
group_716	[locus_tag=HP_1168] [protein=carbon starvation protein (cstA)] [protein_id=AAD08212.1][location=complement(1234296..1236359)] [gbkey=CDS]	3	3	1	1	1301			2063	2063	2063	26695genome_01193	J99genome_01409	KE21_00951
group_717	[locus_tag=HP_1171] [protein=glutamine ABC transporter, ATP-binding protein (glnQ)] [protein_id=AAD08217.1][location=1237900..1238646] [gbkey=CDS]	3	3	1	1	1298			746	746	746	26695genome_01196	J99genome_01406	KE21_00954
group_718	[locus_tag=HP_1172] [protein=glutamine ABC transporter, periplasmic glutamine-binding protein (glnH)] [protein_id=AAD08218.1] [location=1238695..1239528][gbkey=CDS]	3	3	1	1	1297			833	833	833	26695genome_01197	J99genome_01405	KE21_00955
group_72	[locus_tag=HP_0029] [protein=dethiobiotin synthetase (bioD)] [protein_id=AAD07100.1] [location=complement(29411..30067)][gbkey=CDS]	3	3	1	1	2036			656	656	656	26695genome_00030	J99genome_00964	KE21_00848
group_720	[locus_tag=HP_1174] [protein=glucose/galactose transporter (gluP)] [protein_id=AAD08219.1][location=complement(1240473..1241696)] [gbkey=CDS]	3	3	1	1	1295			1223	1223	1223	26695genome_01199	J99genome_01403	KE21_00957
group_721	[locus_tag=HP_1190] [protein=histidyl-tRNA synthetase (hisS)] [protein_id=AAD08236.1][location=complement(1260646..1261974)] [gbkey=CDS]	3	3	1	1	1278			1328	1328	1328	26695genome_01215	J99genome_01388	KE21_00868
group_722	[locus_tag=HP_1199] [protein=ribosomal protein L7/L12 (rpl7/l12)] [protein_id=AAD08245.1][location=complement(1277273..1277650)] [gbkey=CDS]	3	3	1	1	1270			377	377	377	26695genome_01223	J99genome_01381	KE21_00875
group_723	hypothetical protein	3	3	1	1	1265			164	164	164	26695genome_01228	J99genome_01376	KE21_00880
group_724	[locus_tag=HP_1218] [protein=glycinamide ribonucleotide synthetase (purD)] [protein_id=AAD08261.1][location=complement(1294117..1295391)] [gbkey=CDS]	3	3	1	1	1247			1274	1274	1274	26695genome_01249	J99genome_01356	KE21_00900
group_725	[locus_tag=HP_1220] [protein=ABC transporter, ATP-binding protein (yhcG)] [protein_id=AAD08262.1][location=complement(1295704..1296390)] [gbkey=CDS]	3	3	1	1	1245			686	686	686	26695genome_01250	J99genome_01355	KE21_00901
group_726	[locus_tag=HP_1230] [protein=predicted coding region HP1230] [protein_id=AAD08280.1][location=1304803..1305345] [gbkey=CDS]	3	3	1	1	1230			542	542	542	26695genome_01260	J99genome_01345	KE21_00911
group_729	[locus_tag=HP_1242] [protein=conserved hypothetical protein] [protein_id=AAD08286.1][location=1316851..1317081] [gbkey=CDS]	3	3	1	1	1216			230	230	230	26695genome_01271	J99genome_01333	KE21_00924
group_73	hypothetical protein	3	3	1	1	2045			92	113	106	26695genome_00039	J99genome_00955	KE21_00838
group_732	[locus_tag=HP_1252] [protein=oligopeptide ABC transporter, periplasmic oligopeptide-binding protein (oppA)] [protein_id=AAD08296.1] [location=complement(1327124..1328908)][gbkey=CDS]	3	3	1	1	1201			1784	1787	1786	26695genome_01281	J99genome_01323	KE21_00473
group_733	[locus_tag=HP_1257] [protein=orotate phosphoribosyltransferase (pyrE)] [protein_id=AAD08303.1][location=1331965..1332570] [gbkey=CDS]	3	3	1	1	1195			605	605	605	26695genome_01286	J99genome_01318	KE21_00468
group_734	[locus_tag=HP_1260] [protein=NADH-ubiquinone oxidoreductase, NQO7 subunit (NQO7)] [protein_id=AAD08306.1][location=1333813..1334214] [gbkey=CDS]	3	3	1	1	1189			401	401	401	26695genome_01290	J99genome_01315	KE21_00464
group_735	[locus_tag=HP_1268] [protein=NADH-ubiquinone oxidoreductase, NQO9 subunit (NQO9)] [protein_id=AAD08312.1][location=1341465..1342127] [gbkey=CDS]	3	3	1	1	1180			662	662	662	26695genome_01298	J99genome_01307	KE21_00456
group_736	[locus_tag=HP_1270] [protein=NADH-ubiquinone oxidoreductase, NQO11 subunit (NQO11)] [protein_id=AAD08314.1][location=1342665..1342967] [gbkey=CDS]	3	3	1	1	1178			302	302	302	26695genome_01300	J99genome_01305	KE21_00454
group_737	[locus_tag=HP_1271] [protein=NADH-ubiquinone oxidoreductase, NQO12 subunit (NQO12)] [protein_id=AAD08315.1][location=1342970..1344808] [gbkey=CDS]	3	3	1	1	1177			1838	1838	1838	26695genome_01301	J99genome_01304	KE21_00453
group_738	[locus_tag=HP_1272] [protein=NADH-ubiquinone oxidoreductase, NQO13 subunit (NQO13)] [protein_id=AAD08316.1][location=1344812..1346350] [gbkey=CDS]	3	3	1	1	1176			1538	1538	1538	26695genome_01302	J99genome_01303	KE21_00452
group_739	[locus_tag=HP_1278] [protein=tryptophan synthase, beta subunit (trpB)] [protein_id=AAD08323.1][location=complement(1353148..1354329)] [gbkey=CDS]	3	3	1	1	1170			1181	1181	1181	26695genome_01308	J99genome_01297	KE21_00444
group_74	[locus_tag=HP_0038] [protein=predicted coding region HP0038] [protein_id=AAD07118.1] [location=37738..38475][gbkey=CDS]	3	3	1	1	2046			737	743	741	26695genome_00040	J99genome_00954	KE21_00837
trpGD	Bifunctional protein TrpGD	3	3	1	1	1166			1007	1007	1007	26695genome_01310	J99genome_01295	KE21_00442
group_741	[locus_tag=HP_1281] [protein=anthranilate synthase component II (trpD)] [protein_id=AAD08325.1][location=complement(1356686..1357270)] [gbkey=CDS]	3	3	1	1	1165			581	584	583	26695genome_01311	J99genome_01294	KE21_00441
group_742	[locus_tag=HP_1285] [protein=conserved hypothetical secreted protein] [protein_id=AAD08330.1][location=complement(1361657..1362349)] [gbkey=CDS]	3	3	1	1	1162			692	692	692	26695genome_01315	J99genome_01291	KE21_00438
group_747	[locus_tag=HP_1297] [protein=ribosomal protein L36 (rpl36)] [protein_id=AAD08363.1] [location=complement(1370188..1370301)][gbkey=CDS]	3	3	1	1	1147			113	113	113	26695genome_01327	J99genome_01279	KE21_00426
group_748	[locus_tag=HP_1299] [protein=methionine amino peptidase (map)] [protein_id=AAD08340.1][location=complement(1370598..1371359)] [gbkey=CDS]	3	3	1	1	1145			761	761	761	26695genome_01329	J99genome_01277	KE21_00424
group_749	[locus_tag=HP_1304] [protein=ribosomal protein L6 (rpl6)] [protein_id=AAD08345.1] [location=complement(1373913..1374449)][gbkey=CDS]	3	3	1	1	1140			536	536	536	26695genome_01334	J99genome_01272	KE21_00419
group_75	[locus_tag=HP_0043] [protein=mannose-6-phosphate isomerase (pmi) or (algA)] [protein_id=AAD07111.1][location=40651..42063] [gbkey=CDS]	3	3	1	1	2051			1412	1418	1414	26695genome_00045	J99genome_00951	KE21_00834
group_750	[locus_tag=HP_1308] [protein=ribosomal protein L24 (rpl24)] [protein_id=AAD08348.1] [location=complement(1375618..1375839)][gbkey=CDS]	3	3	1	1	1137			221	221	221	26695genome_01337	J99genome_01269	KE21_00416
group_751	[locus_tag=HP_1311] [protein=ribosomal protein L29 (rpL29)] [protein_id=AAD08362.1] [location=complement(1376483..1376683)][gbkey=CDS]	3	3	1	1	1134			200	200	200	26695genome_01340	J99genome_01266	KE21_00413
group_752	[locus_tag=HP_1325] [protein=fumarase (fumC)] [protein_id=AAD08368.1] [location=complement(1384217..1385608)][gbkey=CDS]	3	3	1	1	1116			1391	1391	1391	26695genome_01354	J99genome_01252	KE21_00398
group_754	[locus_tag=HP_1330] [protein=conserved hypothetical integral membrane protein] [protein_id=AAD08371.1][location=complement(1391527..1391874)] [gbkey=CDS]	3	3	1	1	1111			347	350	349	26695genome_01359	J99genome_01247	KE21_00393
group_756	[locus_tag=HP_1340] [protein=biopolymer transport protein (exbD)] [protein_id=AAD08382.1][location=1399533..1399922] [gbkey=CDS]	3	3	1	1	1098			389	389	389	26695genome_01369	J99genome_01238	KE21_00384
group_757	[locus_tag=HP_1348] [protein=1-acyl-glycerol-3-phosphate acyltransferase (plsC)] [protein_id=AAD08393.1][location=complement(1407878..1408600)][gbkey=CDS]	3	3	1	1	1089			701	722	712	26695genome_01377	J99genome_01230	KE21_00978
group_759	[locus_tag=HP_1358] [protein=predicted coding region HP1358] [protein_id=AAD08408.1][location=complement(1419686..1420192)] [gbkey=CDS]	3	3	1	1	1645			506	506	506	26695genome_01387	J99genome_01220	KE21_00989
group_76	[locus_tag=HP_0049] [protein=predicted coding region HP0049] [protein_id=AAD07122.1] [location=complement(48291..49283)][gbkey=CDS]	3	3	1	1	2058			992	992	992	26695genome_00050	J99genome_00946	KE21_00829
group_760	[locus_tag=HP_1375] [protein=UDP-N-acetylglucosamine acyltransferase (lpxA)] [protein_id=AAD08418.1][location=complement(1439429..1440241)] [gbkey=CDS]	3	3	1	1	1657			812	812	812	26695genome_01404	J99genome_01207	KE21_00370
group_761	[locus_tag=HP_1376] [protein=(3R)-hydroxymyristoyl-(acyl carrier protein) dehydratase(fabZ)] [protein_id=AAD08419.1] [location=complement(1440245..1440724)][gbkey=CDS]	3	3	1	1	1656			479	479	479	26695genome_01405	J99genome_01206	KE21_00371
group_762	[locus_tag=HP_1378] [protein=competence lipoprotein (comL)] [protein_id=AAD08420.1] [location=1441694..1442356][gbkey=CDS]	3	3	1	1	1674			623	662	649	26695genome_01407	J99genome_01203	KE21_00374
group_763	[locus_tag=HP_1379] [protein=ATP-dependent protease (lon)] [protein_id=AAD08421.1] [location=1442398..1444905][gbkey=CDS]	3	3	1	1	1675			2489	2507	2497	26695genome_01408	J99genome_01202	KE21_00375
group_764	[locus_tag=HP_1391] [protein=predicted coding region HP1391] [protein_id=AAD08439.1][location=complement(1451757..1452053)] [gbkey=CDS]	3	3	1	1	1701			296	296	296	26695genome_01420	J99genome_01054	KE21_01003
group_765	[locus_tag=HP_1398] [protein=alanine dehydrogenase (ald)] [protein_id=AAD08435.1] [location=complement(1458582..1459724)][gbkey=CDS]	3	3	1	1	1715			1142	1142	1142	26695genome_01427	J99genome_01062	KE21_01011
group_766	[locus_tag=HP_1407] [protein=conserved hypothetical integral membrane protein] [protein_id=AAD08449.1][location=1471967..1472845] [gbkey=CDS]	3	3	1	1	1814			878	878	878	26695genome_01435	J99genome_01196	KE21_00382
group_767	[locus_tag=HP_1423] [protein=conserved hypothetical protein] [protein_id=AAD08465.1][location=complement(1494708..1494962)] [gbkey=CDS]	3	3	1	1	1778			254	254	254	26695genome_01451	J99genome_01175	KE21_01424
group_768	[locus_tag=HP_1429] [protein=polysialic acid capsule expression protein (kpsF)] [protein_id=AAD08468.1][location=complement(1498437..1499426)] [gbkey=CDS]	3	3	1	1	1770			989	989	989	26695genome_01457	J99genome_01169	KE21_01418
group_769	[locus_tag=HP_1441] [protein=peptidyl-prolyl cis-trans isomerase B, cyclosporin-type rotamase (ppi)] [protein_id=AAD08479.1] [location=1514043..1514534][gbkey=CDS]	3	3	1	1	1745			488	488	488	26695genome_01469	J99genome_01158	KE21_01322
group_77	[locus_tag=HP_0052] [protein=predicted coding region HP0052] [protein_id=AAD07127.1] [location=complement(51272..52264)][gbkey=CDS]	3	3	1	1	2060			557	1067	727	26695genome_00052	J99genome_00944	KE21_00826
group_770	[locus_tag=HP_1452] [protein=thiophene and furan oxidizer (tdhF)] [protein_id=AAD08492.1][location=1520303..1521688] [gbkey=CDS]	3	3	1	1	1734			1352	1352	1352	26695genome_01478	J99genome_01149	KE21_01313
group_772	[locus_tag=HP_1458] [protein=thioredoxin] [protein_id=AAD08500.1] [location=complement(1527772..1528086)][gbkey=CDS]	3	3	1	1	1726			314	314	314	26695genome_01484	J99genome_01143	KE21_01307
group_773	[locus_tag=HP_1462] [protein=secreted protein involved in flagellar motility] [protein_id=AAD08504.1][location=complement(1533923..1534441)] [gbkey=CDS]	3	3	1	1	1861			587	587	587	26695genome_01488	J99genome_01139	KE21_01303
group_774	[locus_tag=HP_1463] [protein=predicted coding region HP1463] [protein_id=AAD08508.1][location=complement(1534529..1535206)] [gbkey=CDS]	3	3	1	1	1862			677	677	677	26695genome_01489	J99genome_01138	KE21_01302
group_775	[locus_tag=HP_1466] [protein=conserved hypothetical integral membrane protein] [protein_id=AAD08507.1][location=complement(1536794..1537927)] [gbkey=CDS]	3	3	1	1	1865			1133	1133	1133	26695genome_01492	J99genome_01135	KE21_01299
group_776	[locus_tag=HP_1467] [protein=predicted coding region HP1467] [protein_id=AAD08526.1][location=1538062..1538757] [gbkey=CDS]	3	3	1	1	1866			695	695	695	26695genome_01493	J99genome_01134	KE21_01298
group_778	[locus_tag=HP_1475] [protein=lipopolysaccharide core biosynthesis protein (kdtB)] [protein_id=AAD08514.1][location=complement(1547912..1548385)][gbkey=CDS]	3	3	1	1	1878			473	473	473	26695genome_01501	J99genome_01126	KE21_00627
group_779	[locus_tag=HP_1476] [protein=phenylacrylic acid decarboxylase] [protein_id=AAD08515.1][location=complement(1548385..1548948)] [gbkey=CDS]	3	3	1	1	1879			563	563	563	26695genome_01502	J99genome_01125	KE21_00628
group_78	[locus_tag=HP_0056] [protein=delta-1-pyrroline-5-carboxylate dehydrogenase] [protein_id=AAD07126.1][location=complement(57741..61298)] [gbkey=CDS]	3	3	1	1	2069			3557	3557	3557	26695genome_00058	J99genome_00940	KE21_00822
group_780	[locus_tag=HP_1480] [protein=seryl-tRNA synthetase (serS)] [protein_id=AAD08517.1] [location=complement(1554200..1555447)][gbkey=CDS]	3	3	1	1	1883			1247	1247	1247	26695genome_01506	J99genome_01121	KE21_00632
group_781	[locus_tag=HP_1483] [protein=gerC2 protein (gerC2)] [protein_id=AAD08518.1] [location=complement(1556519..1557259)][gbkey=CDS]	3	3	1	1	1888			740	740	740	26695genome_01509	J99genome_01118	KE21_00635
group_783	[locus_tag=HP_1490] [protein=conserved hypothetical protein] [protein_id=AAD08525.1][location=complement(1563068..1564417)] [gbkey=CDS]	3	3	1	1	1896			1349	1349	1349	26695genome_01516	J99genome_01111	KE21_00642
group_784	[locus_tag=HP_1491] [protein=phosphate permease] [protein_id=AAD08533.1] [location=complement(1564521..1566122)][gbkey=CDS]	3	3	1	1	1897			1601	1646	1616	26695genome_01517	J99genome_01110	KE21_00643
group_785	[locus_tag=HP_1493] [protein=predicted coding region HP1493] [protein_id=AAD08543.1][location=1566542..1567153] [gbkey=CDS]	3	3	1	1	1899			611	611	611	26695genome_01519	J99genome_01108	KE21_00645
group_786	[locus_tag=HP_1496] [protein=general stress protein (ctc)] [protein_id=AAD08537.1] [location=1569509..1570045][gbkey=CDS]	3	3	1	1	1903			536	536	536	26695genome_01522	J99genome_01105	KE21_00648
group_788	[locus_tag=HP_1498] [protein=predicted coding region HP1498] [protein_id=AAD08544.1][location=1570670..1571737] [gbkey=CDS]	3	3	1	1	1905			1067	1067	1067	26695genome_01524	J99genome_01103	KE21_00650
group_789	[locus_tag=HP_1506] [protein=glutamate permease (gltS)] [protein_id=AAD08542.1] [location=complement(1578968..1580194)][gbkey=CDS]	3	3	1	1	1912			1226	1226	1226	26695genome_01531	J99genome_01096	KE21_00657
group_79	[locus_tag=HP_0074] [protein=lipoprotein signal peptidase (lspA)] [protein_id=AAD07145.1][location=complement(78302..78775)] [gbkey=CDS]	3	3	1	1	2099			473	473	473	26695genome_00078	J99genome_00916	KE21_01342
group_790	[locus_tag=HP_1525] [protein=predicted coding region HP1525] [protein_id=AAD08567.1][location=1604392..1605027] [gbkey=CDS]	3	3	1	1	1930			635	635	635	26695genome_01550	J99genome_01079	KE21_00673
group_791	[locus_tag=HP_1529] [protein=chromosomal replication initiator protein (dnaA)] [protein_id=AAD08568.1][location=complement(1607624..1608997)] [gbkey=CDS]	3	3	1	1	1934			1373	1373	1373	26695genome_01554	J99genome_01075	KE21_00677
group_792	[locus_tag=HP_1532] [protein=glucosamine fructose-6-phosphate aminotransferase (isomerizing)(glmS)] [protein_id=AAD08570.1] [location=1609975..1611768][gbkey=CDS]	3	3	1	1	1937			1793	1793	1793	26695genome_01557	J99genome_01072	KE21_00680
group_793	[locus_tag=HP_1533] [protein=conserved hypothetical protein] [protein_id=AAD08571.1][location=1611722..1612417] [gbkey=CDS]	3	3	1	1	1939			626	626	626	26695genome_01558	J99genome_01071	KE21_00681
group_794	hypothetical protein	3	3	1	1	1947			857	857	857	26695genome_01562	J99genome_01028	KE21_00344
group_795	[locus_tag=HP_1543] [protein=toxR-activated gene (tagE)] [protein_id=AAD08582.1] [location=complement(1621941..1622879)][gbkey=CDS]	3	3	1	1	1952			938	941	939	26695genome_01567	J99genome_01033	KE21_00349
group_796	[locus_tag=HP_1546] [protein=predicted coding region HP1546] [protein_id=AAD08590.1][location=complement(1624988..1625500)] [gbkey=CDS]	3	3	1	1	1955			512	512	512	26695genome_01570	J99genome_01036	KE21_00352
group_797	[locus_tag=HP_1548] [protein=conserved hypothetical integral membrane protein] [protein_id=AAD08586.1][location=complement(1627927..1628265)] [gbkey=CDS]	3	3	1	1	1957			338	338	338	26695genome_01572	J99genome_01038	KE21_00354
group_798	[locus_tag=HP_1549] [protein=protein-export membrane protein (secF)] [protein_id=AAD08587.1][location=complement(1628275..1629246)] [gbkey=CDS]	3	3	1	1	1958			971	971	971	26695genome_01573	J99genome_01039	KE21_00355
group_799	[locus_tag=HP_1550] [protein=protein-export membrane protein (secD)] [protein_id=AAD08588.1][location=complement(1629255..1630766)] [gbkey=CDS]	3	3	1	1	1959			1577	1580	1578	26695genome_01574	J99genome_01040	KE21_00356
group_80	[locus_tag=HP_0076] [protein=ribosomal protein S20 (rps20)] [protein_id=AAD07147.1] [location=80196..80465][gbkey=CDS]	3	3	1	1	2101			269	269	269	26695genome_00080	J99genome_00914	KE21_01340
group_800	[locus_tag=HP_1556] [protein=cell division protein (ftsI)] [protein_id=AAD08596.1] [location=complement(1637996..1639843)][gbkey=CDS]	3	3	1	1	1967			1841	1847	1845	26695genome_01580	J99genome_01025	KE21_00340
group_801	[locus_tag=HP_1558] [protein=flagellar basal-body rod protein (flgC)] [protein_id=AAD08598.1][location=complement(1640456..1640941)] [gbkey=CDS]	3	3	1	1	1969			485	485	485	26695genome_01582	J99genome_01023	KE21_00338
group_803	[locus_tag=HP_1564] [protein=outer membrane protein] [protein_id=AAD08604.1] [location=1645960..1646775][gbkey=CDS]	3	3	1	1	1975			815	815	815	26695genome_01588	J99genome_01017	KE21_00333
group_804	[locus_tag=HP_1565] [protein=penicillin-binding protein 2 (pbp2)] [protein_id=AAD08605.1][location=complement(1647268..1649034)] [gbkey=CDS]	3	3	1	1	1976			1766	1766	1766	26695genome_01589	J99genome_01016	KE21_00332
group_805	[locus_tag=HP_1567] [protein=conserved hypothetical GTP-binding protein] [protein_id=AAD08606.1][location=complement(1649471..1650097)] [gbkey=CDS]	3	3	1	1	1979			626	626	626	26695genome_01591	J99genome_01014	KE21_00330
group_806	[locus_tag=HP_1573] [protein=conserved hypothetical protein] [protein_id=AAD08613.1][location=complement(1653857..1654621)] [gbkey=CDS]	3	3	1	1	1986			764	764	764	26695genome_01597	J99genome_01008	KE21_00324
group_807	[locus_tag=HP_1582] [protein=pyridoxal phosphate biosynthetic protein J (pdxJ)] [protein_id=AAD08620.1][location=1660610..1661398] [gbkey=CDS]	3	3	1	1	1995			788	788	788	26695genome_01606	J99genome_01000	KE21_00316
group_809	[locus_tag=HP_1588] [protein=conserved hypothetical protein] [protein_id=AAD08627.1][location=complement(1666029..1666790)] [gbkey=CDS]	3	3	1	1	2003			761	761	761	26695genome_01612	J99genome_00995	KE21_00310
group_81	[locus_tag=HP_0088] [protein=RNA polymerase sigma-70 factor (rpoD)] [protein_id=AAD07156.1][location=complement(92952..94967)] [gbkey=CDS]	3	3	1	1	2113			2015	2045	2033	26695genome_00091	J99genome_00904	KE21_01330
group_82	[locus_tag=HP_0089] [protein=pfs protein (pfs)] [protein_id=AAD07157.1] [location=complement(95191..95886)][gbkey=CDS]	3	3	1	1	2114			692	695	694	26695genome_00092	J99genome_00903	KE21_01329
group_83	[locus_tag=HP_0093] [protein=predicted coding region HP0093] [protein_id=AAD07169.2] [location=complement(98936..99376)][gbkey=CDS]	3	3	1	1	2120			440	485	455	26695genome_00097	J99genome_00896	KE21_01324
group_84	[locus_tag=HP_0096] [protein=phosphoglycerate dehydrogenase] [protein_id=AAD07165.1] [location=100542..101486][gbkey=CDS]	3	3	1	1	2123			944	944	944	26695genome_00100	J99genome_00893	KE21_01295
group_85	[locus_tag=HP_0098] [protein=threonine synthase (thrC)] [protein_id=AAD07166.1] [location=complement(102461..103921)][gbkey=CDS]	3	3	1	1	2126			1460	1460	1460	26695genome_00102	J99genome_00891	KE21_01293
group_86	[locus_tag=HP_0099] [protein=methyl-accepting chemotaxis protein (tlpA)] [protein_id=AAD07167.1][location=104125..106152] [gbkey=CDS]	3	3	1	1	2127			1181	2027	1745	26695genome_00103	J99genome_00889	KE21_01292
group_87	[locus_tag=HP_0103] [protein=methyl-accepting chemotaxis protein (tlpB)] [protein_id=AAD07173.1][location=complement(109025..110722)] [gbkey=CDS]	3	3	1	1	2132			1694	1694	1694	26695genome_00107	J99genome_00885	KE21_01288
group_88	[locus_tag=HP_0105] [protein=conserved hypothetical protein] [protein_id=AAD07175.1] [location=complement(112828..113295)][gbkey=CDS]	3	3	1	1	2134			458	467	461	26695genome_00109	J99genome_00883	KE21_01286
group_89	[locus_tag=HP_0106] [protein=cystathionine gamma-synthase (metB)] [protein_id=AAD07176.1][location=complement(113333..114475)] [gbkey=CDS]	3	3	1	1	2135			1142	1142	1142	26695genome_00110	J99genome_00882	KE21_01285
group_90	[locus_tag=HP_0114] [protein=predicted coding region HP0114] [protein_id=AAD07188.1] [location=complement(121002..122888)][gbkey=CDS]	3	3	1	1	2146			1883	1886	1884	26695genome_00118	J99genome_00874	KE21_01277
group_907	[locus_tag=HP_0232] [protein=secreted protein involved in flagellar motility] [protein_id=AAD07300.1][location=242006..242653] [gbkey=CDS]	3	3	1	1	2281			647	650	648	26695genome_00236	J99genome_00760	KE21_00217
group_91	[locus_tag=HP_0117] [protein=conserved hypothetical protein] [protein_id=AAD07185.1] [location=126861..127787][gbkey=CDS]	3	3	1	1	2149			926	926	926	26695genome_00121	J99genome_00871	KE21_01274
ttdT_1	[locus_tag=HP_0214] [protein=sodium-dependent transporter (huNaDC-1)] [protein_id=AAD07282.1][location=222220..223878] [gbkey=CDS]	3	3	1	1	2171			647	1448	1181	26695genome_00144	J99genome_00850	KE21_01123
group_94	[locus_tag=HP_0146] [protein=cbb3-type cytochrome c oxidase subunit Q (CcoQ)] [protein_id=AAD07222.1][location=158519..158740] [gbkey=CDS]	3	3	1	1	2175			218	221	219	26695genome_00148	J99genome_00847	KE21_01126
group_95	[locus_tag=HP_0147] [protein=cytochrome c oxidase, diheme subunit, membrane-bound (fixP)][protein_id=AAD07216.1] [location=158742..159602] [gbkey=CDS]	3	3	1	1	2176			860	878	872	26695genome_00149	J99genome_00846	KE21_01127
group_96	[locus_tag=HP_0148] [protein=predicted coding region HP0148] [protein_id=AAD07229.1] [location=159630..159836][gbkey=CDS]	3	3	1	1	2177			206	206	206	26695genome_00150	J99genome_00845	KE21_01128
group_97	[locus_tag=HP_0150] [protein=predicted coding region HP0150] [protein_id=AAD07224.1] [location=160534..161124][gbkey=CDS]	3	3	1	1	2180			581	590	584	26695genome_00153	J99genome_00842	KE21_01131
group_98	[locus_tag=HP_0151] [protein=conserved hypothetical membrane protein] [protein_id=AAD07217.1][location=161157..161969] [gbkey=CDS]	3	3	1	1	2181			767	812	782	26695genome_00154	J99genome_00841	KE21_01132
group_99	[locus_tag=HP_0152] [protein=predicted coding region HP0152] [protein_id=AAD07225.1] [location=complement(161966..162829)][gbkey=CDS]	3	3	1	1	2182			863	863	863	26695genome_00155	J99genome_00840	KE21_01133
group_1	[locus_tag=HP_0896] [protein=outer membrane protein (omp19)] [protein_id=AAD07943.1] [location=complement(947580..949706)][gbkey=CDS]	2	2	1	1	417	8	12	2126	2234	2180	26695genome_00911	J99genome_00130
group_1000	[locus_tag=HP_1123] [protein=peptidyl-prolyl cis-trans isomerase, FKBP-type rotamase(slyD)] [protein_id=AAD08168.1] [location=complement(1188610..1189167)][gbkey=CDS]	2	2	1	1	1358	315	1	557	557	557		J99genome_01451	KE21_01371
group_1001	[locus_tag=HP_1121] [protein=cytosine specific DNA methyltransferase (BSP6IM)] [protein_id=AAD08164.1][location=complement(1187005..1187943)] [gbkey=CDS]	2	2	1	1	1361	249	2	959	965	962		J99genome_01454	KE21_01374
group_1002	[locus_tag=HP_1117] [protein=conserved hypothetical secreted protein] [protein_id=AAD08161.1][location=complement(1181667..1182437)] [gbkey=CDS]	2	2	1	1	1368	46	2	770	770	770		J99genome_01459	KE21_01379
group_1003	[locus_tag=HP_1105] [protein=LPS biosynthesis protein] [protein_id=AAD08151.1] [location=complement(1166386..1167681)][gbkey=CDS]	2	2	1	1	1380	146	2	827	1196	1011		J99genome_01472	KE21_01242
group_1004	[locus_tag=HP_0358] [protein=predicted coding region HP0358] [protein_id=AAD07427.1] [location=complement(367903..369438)][gbkey=CDS]	2	2	1	1	1395	399	1	1535	1535	1535		J99genome_01482	KE21_01232
group_1005	[locus_tag=HP_0381] [protein=protoporphyrinogen oxidase (hemK)] [protein_id=AAD07450.1][location=complement(391537..392367)] [gbkey=CDS]	2	2	1	1	1468	325	1	830	830	830		J99genome_01506	KE21_01020
group_1006	[locus_tag=HP_0384] [protein=predicted coding region HP0384] [protein_id=AAD07464.1] [location=complement(394337..395089)][gbkey=CDS]	2	2	1	1	1462	91	2	746	746	746		J99genome_01509	KE21_01023
group_1007	hypothetical protein	2	2	1	1	1432	316	1	140	140	140		J99genome_01535	KE21_01050
group_1008	[locus_tag=HP_0417] [protein=methionyl-tRNA synthetase (metS)] [protein_id=AAD07483.1][location=430899..432851] [gbkey=CDS]	2	2	1	1	1425	139	3	1937	1961	1949		J99genome_01543	KE21_01058
group_1009	hypothetical protein	2	2	1	1	251	1	22	767	1457	1112		J99genome_01564	KE21_00759
group_1010	[locus_tag=HP_0444] [protein=predicted coding region HP0444] [protein_id=AAD07511.1] [location=complement(462315..463838)][gbkey=CDS]	2	2	1	1	216	1	75	533	1433	983		J99genome_01571	KE21_00777
group_1011	[locus_tag=HP_1000] [protein=PARA protein] [protein_id=AAD08045.1] [location=1062687..1063343][gbkey=CDS]	2	2	1	1	210	1	76	602	668	635		J99genome_01572	KE21_00773
group_1048	[locus_tag=HP_0085] [protein=predicted coding region HP0085] [protein_id=AAD07161.1] [location=complement(89957..90145)][gbkey=CDS]	2	2	1	1	2109	408	1	188	188	188	26695genome_00088	J99genome_00907
group_1096	[locus_tag=HP_0231] [protein=predicted coding region HP0231] [protein_id=AAD07309.1] [location=241193..241990][gbkey=CDS]	2	2	1	1	1556	38	5	797	797	797	26695genome_00235	J99genome_00761
group_1098	[locus_tag=HP_0235] [protein=conserved hypothetical secreted protein] [protein_id=AAD07303.1][location=complement(245098..246165)] [gbkey=CDS]	2	2	1	1	1551	37	6	1067	1067	1067	26695genome_00239		KE21_00214
group_1222	[locus_tag=HP_0546] [protein=cag pathogenicity island protein (cag25)] [protein_id=AAD07612.1][location=complement(578740..579087)] [gbkey=CDS]	2	2	1	1	2486	11	4	347	347	347	26695genome_00559	J99genome_00474
group_1284	[locus_tag=HP_0721] [protein=predicted coding region HP0721] [protein_id=AAD07777.1] [location=773625..774083][gbkey=CDS]	2	2	1	1	640	76	2	458	458	458	26695genome_00736	J99genome_00304
group_1319	[locus_tag=HP_0811] [protein=predicted coding region HP0811] [protein_id=AAD07861.1] [location=complement(865058..865384)][gbkey=CDS]	2	2	1	1	515	27	7	326	326	326	26695genome_00826	J99genome_00215
group_1343	[locus_tag=HP_0864] [protein=predicted coding region HP0864] [protein_id=AAD07918.1] [location=complement(916843..917499)][gbkey=CDS]	2	2	1	1	452	574	1	656	656	656	26695genome_00881	J99genome_00163
group_1398	[locus_tag=HP_0993] [protein=predicted coding region HP0993] [protein_id=AAD08038.1] [location=1054815..1055066][gbkey=CDS]	2	2	1	1	222	74	3	251	251	251	26695genome_01015		KE21_00783
group_1399	[locus_tag=HP_0994] [protein=predicted coding region HP0994] [protein_id=AAD08039.1] [location=1055038..1055841][gbkey=CDS]	2	2	1	1	223	74	1	803	803	803	26695genome_01016		KE21_00784
group_1449	[locus_tag=HP_1155] [protein=transferase, peptidoglycan synthesis (murG)] [protein_id=AAD08196.1][location=1218057..1219118] [gbkey=CDS]	2	2	1	1	1049	5	5	1061	1061	1061	26695genome_01180	J99genome_01422
group_1452	[locus_tag=HP_1159] [protein=cell filamentation protein (fic)] [protein_id=AAD08198.1][location=1225846..1226379] [gbkey=CDS]	2	2	1	1	1318	5	16	533	533	533	26695genome_01184		KE21_00940
group_1491	[locus_tag=HP_1341] [protein=siderophore-mediated iron transport protein (tonB)] [protein_id=AAD08383.1][location=1399888..1400745] [gbkey=CDS]	2	2	1	1	1096	129	2	842	857	849	26695genome_01370	J99genome_01237
group_1613	[locus_tag=HP_0968] [protein=predicted coding region HP0968] [protein_id=AAD08019.1] [location=complement(1027021..1027086)][gbkey=CDS]	2	2	1	1	311	6	8	281	281	281		J99genome_00054	KE21_00801
group_1619	[locus_tag=HP_0949] [protein=conserved hypothetical secreted protein] [protein_id=AAD07994.1][location=complement(1010222..1010674)] [gbkey=CDS]	2	2	1	1	341	566	1	452	452	452		J99genome_00073	KE21_01449
group_1620	[locus_tag=HP_0947] [protein=predicted coding region HP0947] [protein_id=AAD08004.1] [location=1008470..1008832][gbkey=CDS]	2	2	1	1	344	431	1	416	416	416		J99genome_00075	KE21_01451
group_1631	[locus_tag=HP_0902] [protein=predicted coding region HP0902] [protein_id=AAD07951.1] [location=complement(953064..953363)][gbkey=CDS]	2	2	1	1	405	69	2	299	299	299		J99genome_00122	KE21_01191
group_1632	[locus_tag=HP_0901] [protein=predicted coding region HP0901] [protein_id=AAD07952.1] [location=complement(952928..953053)][gbkey=CDS]	2	2	1	1	139	69	1	128	128	128		J99genome_00123	KE21_01190
group_1679	[locus_tag=HP_0708] [protein=predicted coding region HP0708] [protein_id=AAD07768.1] [location=762219..762563][gbkey=CDS]	2	2	1	1	652	144	2	344	344	344		J99genome_00316	KE21_00224
group_1683	[locus_tag=HP_0686] [protein=iron(III) dicitrate transport protein (fecA)] [protein_id=AAD14886.1][location=complement(734843..737146)] [gbkey=CDS]	2	2	1	1	681	425	1	2303	2303	2303		J99genome_00337	KE21_00245
group_1691	[locus_tag=HP_0633] [protein=quinone-reactive Ni/Fe hydrogenase, cytochrome b subunit(hydC)] [protein_id=AAD07693.1] [location=680871..681545] [gbkey=CDS]	2	2	1	1	770	450	1	674	674	674		J99genome_00389	KE21_00500
group_1697	[locus_tag=HP_0596] [protein=predicted coding region HP0596] [protein_id=AAD07665.1] [location=630259..630837][gbkey=CDS]	2	2	1	1	2408	108	2	578	578	578		J99genome_00423	KE21_00536
group_17	[locus_tag=HP_0896] [protein=outer membrane protein (omp19)] [protein_id=AAD07943.1] [location=complement(947580..949706)][gbkey=CDS]	2	2	1	1	635	87	3	1916	1955	1935	26695genome_00740	J99genome_00300
group_1700	[locus_tag=HP_0583] [protein=predicted coding region HP0583] [protein_id=AAD07648.1] [location=complement(613978..614859)][gbkey=CDS]	2	2	1	1	2426	614	1	881	881	881		J99genome_00436	KE21_00549
group_1705	[locus_tag=HP_0567] [protein=membrane protein] [protein_id=AAD07623.1] [location=598984..600030][gbkey=CDS]	2	2	1	1	2448	32	3	1049	1049	1049		J99genome_00454	KE21_00604
group_1706	[locus_tag=HP_0559] [protein=acyl carrier protein (acpP)] [protein_id=AAD07626.1] [location=complement(594037..594273)][gbkey=CDS]	2	2	1	1	2461	386	1	236	236	236		J99genome_00461	KE21_00597
group_1707	[locus_tag=HP_0555] [protein=predicted coding region HP0555] [protein_id=AAD07621.1] [location=589730..590551][gbkey=CDS]	2	2	1	1	2467	140	1	821	821	821		J99genome_00465	KE21_00593
group_1715	[locus_tag=HP_0511] [protein=predicted coding region HP0511] [protein_id=AAD07581.1] [location=537802..537918][gbkey=CDS]	2	2	1	1	18	462	1	188	188	188		J99genome_00507	KE21_01505
group_1720	[locus_tag=HP_0486] [protein=predicted coding region HP0486] [protein_id=AAD07554.1] [location=509352..510938][gbkey=CDS]	2	2	1	1	888	572	1	1586	1586	1586		J99genome_00531	KE21_01514
group_1730	[locus_tag=HP_1028] [protein=predicted coding region HP1028] [protein_id=AAD08083.1][location=complement(1090684..1091181)] [gbkey=CDS]	2	2	1	1	952	64	3	503	503	503		J99genome_00577	KE21_00035
group_1733	[locus_tag=HP_1062] [protein=S-adenosylmethionine:tRNA ribosyltransferase-isomerase (queA)][protein_id=AAD08102.1] [location=1123038..1124075] [gbkey=CDS]	2	2	1	1	989	437	1	1037	1037	1037		J99genome_00610	KE21_00068
group_1736	[locus_tag=HP_1076] [protein=predicted coding region HP1076] [protein_id=AAD08123.1][location=1135386..1135901] [gbkey=CDS]	2	2	1	1	1006	513	1	515	521	518		J99genome_00624	KE21_00082
group_1746	[locus_tag=HP_0338] [protein=predicted coding region HP0338] [protein_id=AAD07410.1] [location=350068..350634][gbkey=CDS]	2	2	1	1	1513	16	6	560	560	560		J99genome_00653	KE21_00110
group_1750	[locus_tag=HP_0326] [protein=CMP-N-acetylneuraminic acid synthetase (neuA)] [protein_id=AAD07393.1][location=341563..343116] [gbkey=CDS]	2	2	1	1	1528	115	2	689	689	689		J99genome_00667	KE21_00123
group_1751	[locus_tag=HP_0324] [protein=outer membrane protein (omp10)] [protein_id=AAD07398.1] [location=complement(339965..340729)][gbkey=CDS]	2	2	1	1	1531	460	1	737	737	737		J99genome_00669	KE21_00125
group_1754	[locus_tag=HP_0304] [protein=predicted coding region HP0304] [protein_id=AAD07373.1] [location=321928..322917][gbkey=CDS]	2	2	1	1	2365	368	1	995	995	995		J99genome_00687	KE21_00144
group_1760	[locus_tag=HP_0249] [protein=predicted coding region HP0249] [protein_id=AAD07322.1] [location=258179..258718][gbkey=CDS]	2	2	1	1	2302	501	1	539	539	539		J99genome_00743	KE21_00200
group_1762	[locus_tag=HP_0240] [protein=octaprenyl-diphosphate synthase (ispB)] [protein_id=AAD07307.1][location=complement(250646..251569)] [gbkey=CDS]	2	2	1	1	2287	68	3	923	923	923		J99genome_00752	KE21_00209
group_1763	[locus_tag=HP_0239] [protein=glutamyl-tRNA reductase (hemA)] [protein_id=AAD07306.1] [location=complement(249297..250646)][gbkey=CDS]	2	2	1	1	2288	68	2	1349	1349	1349		J99genome_00753	KE21_00210
group_1768	[locus_tag=HP_0219] [protein=predicted coding region HP0219] [protein_id=AAD07295.1] [location=227686..228165][gbkey=CDS]	2	2	1	1	2269	554	1	503	503	503		J99genome_00773	KE21_01469
group_1771	[locus_tag=HP_0211] [protein=conserved hypothetical secreted protein] [protein_id=AAD07279.1][location=complement(218266..219018)] [gbkey=CDS]	2	2	1	1	2260	126	2	752	752	752		J99genome_00782	KE21_01476
group_1775	[locus_tag=HP_0181] [protein=predicted coding region HP0181] [protein_id=AAD07253.1] [location=187997..188671][gbkey=CDS]	2	2	1	1	2219	161	2	710	710	710		J99genome_00811	KE21_01164
group_1783	[locus_tag=HP_0130] [protein=predicted coding region HP0130] [protein_id=AAD07199.1] [location=140453..141313][gbkey=CDS]	2	2	1	1	2159	166	1	857	857	857		J99genome_00862	KE21_01111
group_1785	[locus_tag=HP_0111] [protein=predicted coding region HP0111] [protein_id=AAD07182.1] [location=complement(118823..119653)][gbkey=CDS]	2	2	1	1	2143	128	1	800	800	800		J99genome_00877	KE21_01280
group_18	[locus_tag=HP_0896] [protein=outer membrane protein (omp19)] [protein_id=AAD07943.1] [location=complement(947580..949706)][gbkey=CDS]	2	2	1	1	639	76	3	1865	1889	1877	26695genome_00737	J99genome_00303
group_1804	[locus_tag=HP_0057] [protein=predicted coding region HP0057] [protein_id=AAD07135.1] [location=61619..61828][gbkey=CDS]	2	2	1	1	2070	3	30	209	209	209		J99genome_00939	KE21_00821
group_1806	[locus_tag=HP_0033] [protein=ATP-dependent C1p protease (clpA)] [protein_id=AAD07102.1][location=32680..34905] [gbkey=CDS]	2	2	1	1	2040	120	1	2228	2228	2228		J99genome_00960	KE21_00843
group_1813	[locus_tag=HP_1551] [protein=conserved hypothetical secreted protein] [protein_id=AAD08591.1][location=complement(1630829..1631212)] [gbkey=CDS]	2	2	1	1	1960	472	1	293	293	293		J99genome_01041	KE21_00357
group_1820	[locus_tag=HP_1524] [protein=predicted coding region HP1524] [protein_id=AAD08566.1][location=1604041..1604388] [gbkey=CDS]	2	2	1	1	1928	514	1	347	347	347		J99genome_01080	KE21_00672
group_1827	[locus_tag=HP_1511] [protein=predicted coding region HP1511] [protein_id=AAD08557.1][location=1583967..1584293] [gbkey=CDS]	2	2	1	1	1917	171	3	326	326	326		J99genome_01091	KE21_00662
group_1833	[locus_tag=HP_1481] [protein=predicted coding region HP1481] [protein_id=AAD08531.1][location=complement(1555448..1556245)] [gbkey=CDS]	2	2	1	1	1884	112	2	797	797	797		J99genome_01120	KE21_00633
group_1839	[locus_tag=HP_1451] [protein=predicted coding region HP1451] [protein_id=AAD08496.1][location=1519549..1520343] [gbkey=CDS]	2	2	1	1	1735	484	1	776	776	776		J99genome_01150	KE21_01314
group_1869	[locus_tag=HP_1350] [protein=protease] [protein_id=AAD08394.1] [location=complement(1409757..1411136)][gbkey=CDS]	2	2	1	1	1085	36	6	1364	1364	1364		J99genome_01228	KE21_00980
group_1881	[locus_tag=HP_1233] [protein=predicted coding region HP1233] [protein_id=AAD08281.1][location=complement(1307232..1307693)] [gbkey=CDS]	2	2	1	1	1226	48	4	461	461	461		J99genome_01342	KE21_00914
group_1882	[locus_tag=HP_1228] [protein=invasion protein (invA)] [protein_id=AAD08273.1] [location=1303120..1303587][gbkey=CDS]	2	2	1	1	1233	22	6	473	473	473		J99genome_01347	KE21_00909
group_1912	[locus_tag=HP_0408] [protein=predicted coding region HP0408] [protein_id=AAD07487.1] [location=421633..422121][gbkey=CDS]	2	2	1	1	1435	62	1	494	494	494		J99genome_01533	KE21_01048
group_1914	[locus_tag=HP_0420] [protein=predicted coding region HP0420] [protein_id=AAD07490.1] [location=434665..435093][gbkey=CDS]	2	2	1	1	1422	304	1	428	428	428		J99genome_01546	KE21_01061
group_2	[locus_tag=HP_1243] [protein=outer membrane protein (omp28)] [protein_id=AAD08288.1][location=complement(1317838..1320039)] [gbkey=CDS]	2	2	1	1	1215	418	1	2111	2201	2156	26695genome_01272	J99genome_01332
group_2112	[locus_tag=HP_0032] [protein=conserved hypothetical protein] [protein_id=AAD07101.1] [location=32405..32680][gbkey=CDS]	2	2	1	1	2039	120	2	242	245	243		J99genome_00961	KE21_00844
group_25	[locus_tag=HP_0407] [protein=biotin sulfoxide reductase (bisC)] [protein_id=AAD07475.1][location=419077..421467] [gbkey=CDS]	2	2	1	1	1434	62	2	1853	2390	2121		J99genome_01532	KE21_01047
group_26	[locus_tag=HP_0407] [protein=biotin sulfoxide reductase (bisC)] [protein_id=AAD07475.1][location=419077..421467] [gbkey=CDS]	2	2	1	1	1438	62	3	530	2390	1460	26695genome_00412		KE21_01046
group_3	[locus_tag=HP_0317] [protein=outer membrane protein (omp9)] [protein_id=AAD07380.1] [location=complement(331854..334091)][gbkey=CDS]	2	2	1	1	794	83	1	797	2237	1517	26695genome_00320		KE21_01562
group_357	[locus_tag=HP_1365] [protein=response regulator] [protein_id=AAD08405.1] [location=complement(1426963..1427604)][gbkey=CDS]	2	2	1	1	1654	21	9	641	641	641		J99genome_01046	KE21_00996
group_358	[locus_tag=HP_1365] [protein=response regulator] [protein_id=AAD08405.1] [location=complement(1426963..1427604)][gbkey=CDS]	2	2	1	1	1689	21	5	641	641	641	26695genome_01394	J99genome_01213
group_4	[locus_tag=HP_0119] [protein=predicted coding region HP0119] [protein_id=AAD07190.1] [location=complement(129383..130768)][gbkey=CDS]	2	2	1	1	1281	185	2	1109	1157	1133	26695genome_01212	J99genome_01390
group_417	[locus_tag=HP_0887] [protein=vacuolating cytotoxin] [protein_id=AAD07935.1] [location=938415..942287][gbkey=CDS]	2	2	1	1	429	99	3	3404	3866	3635		J99genome_00142	KE21_01096
group_419	[locus_tag=HP_1342] [protein=outer membrane protein (omp29)] [protein_id=AAD08391.1][location=1400936..1403011] [gbkey=CDS]	2	2	1	1	1558	618	1	242	2090	1166		J99genome_00766	KE21_01557
group_420	[locus_tag=HP_1342] [protein=outer membrane protein (omp29)] [protein_id=AAD08391.1][location=1400936..1403011] [gbkey=CDS]	2	2	1	1	1095	129	3	242	2090	1166		J99genome_01236	KE21_00972
group_422	[locus_tag=HP_0995] [protein=integrase/recombinase (xerD)] [protein_id=AAD08042.1] [location=complement(1056158..1057225)][gbkey=CDS]	2	2	1	1	234	1	14	299	1073	686		J99genome_01557	KE21_00750
group_423	[locus_tag=HP_0037] [protein=NADH-ubiquinone oxidoreductase subunit] [protein_id=AAD07105.1][location=36556..37611] [gbkey=CDS]	2	2	1	1	238	1	17	785	1262	1023		J99genome_01559	KE21_00753
group_425	hypothetical protein	2	2	1	1	241	1	19	710	1400	1055		J99genome_01561	KE21_00755
group_427	[locus_tag=HP_1527] [protein=predicted coding region HP1527] [protein_id=AAD08574.1][location=complement(1605956..1607395)] [gbkey=CDS]	2	2	1	1	243	1	20	257	1292	774		J99genome_01562	KE21_00757
group_429	[locus_tag=HP_0002] [protein=riboflavin synthase beta chain (ribE)] [protein_id=AAD07075.1][location=complement(635..1105)] [gbkey=CDS]	2	2	1	1	2008	424	1	470	470	470	26695genome_00002		KE21_00307
group_441	[locus_tag=HP_0067] [protein=urease accessory protein (ureH)] [protein_id=AAD07130.1] [location=complement(72021..72818)][gbkey=CDS]	2	2	1	1	2091	3	17	797	797	797	26695genome_00070	J99genome_00924
group_445	[locus_tag=HP_0079] [protein=outer membrane protein (omp3)] [protein_id=AAD07150.1] [location=82326..84113][gbkey=CDS]	2	2	1	1	1598	29	4	767	1787	1277	26695genome_00083		KE21_01338
group_446	[locus_tag=HP_0082] [protein=methyl-accepting chemotaxis transducer (tlpC)] [protein_id=AAD07152.1][location=complement(86656..88677)] [gbkey=CDS]	2	2	1	1	2106	29	6	2021	2021	2021	26695genome_00085	J99genome_00910
group_447	[locus_tag=HP_0094] [protein=conserved hypothetical protein] [protein_id=AAD07164.1] [location=complement(99373..99840)][gbkey=CDS]	2	2	1	1	2121	577	1	422	467	444	26695genome_00098	J99genome_00895
group_449	[locus_tag=HP_0102] [protein=conserved hypothetical protein] [protein_id=AAD07172.1] [location=complement(108215..108994)][gbkey=CDS]	2	2	1	1	2131	79	2	779	791	785	26695genome_00106		KE21_01289
group_462	[locus_tag=HP_0142] [protein=A/G-specific adenine glycosylase (mutY)] [protein_id=AAD07210.1][location=complement(153727..154713)] [gbkey=CDS]	2	2	1	1	2170	533	1	869	986	927	26695genome_00143		KE21_01122
group_470	[locus_tag=HP_0174] [protein=predicted coding region HP0174] [protein_id=AAD07243.1] [location=complement(180658..181434)][gbkey=CDS]	2	2	1	1	2207	564	1	728	728	728	26695genome_00176	J99genome_00820
group_475	[locus_tag=HP_0188] [protein=predicted coding region HP0188] [protein_id=AAD07266.1] [location=complement(194799..194900)][gbkey=CDS]	2	2	1	1	2230	44	3	101	1703	902	26695genome_00190	J99genome_00806
group_494	[locus_tag=HP_0254] [protein=outer membrane protein (omp8)] [protein_id=AAD07320.1] [location=263314..264609][gbkey=CDS]	2	2	1	1	2307	580	1	1295	1415	1355	26695genome_00258	J99genome_00738
group_496	[locus_tag=HP_0261] [protein=predicted coding region HP0261] [protein_id=AAD07335.1] [location=complement(270525..270923)][gbkey=CDS]	2	2	1	1	2315	41	2	398	614	506	26695genome_00265		KE21_00188
group_5	[locus_tag=HP_0119] [protein=predicted coding region HP0119] [protein_id=AAD07190.1] [location=complement(129383..130768)][gbkey=CDS]	2	2	1	1	2150	143	2	1250	1385	1317	26695genome_00123	J99genome_00870
group_510	[locus_tag=HP_0288] [protein=predicted coding region HP0288] [protein_id=AAD07360.1] [location=297484..297957][gbkey=CDS]	2	2	1	1	2345	52	4	473	473	473	26695genome_00292	J99genome_00703
group_526	[locus_tag=HP_0373] [protein=conserved hypothetical protein] [protein_id=AAD07442.1] [location=380965..383067][gbkey=CDS]	2	2	1	1	1477	117	3	2102	2108	2105	26695genome_00378		KE21_01216
group_529	[locus_tag=HP_0383] [protein=predicted coding region HP0383] [protein_id=AAD07463.1] [location=393770..394294][gbkey=CDS]	2	2	1	1	1465	91	3	524	524	524	26695genome_00388	J99genome_01508
group_536	[locus_tag=HP_0401] [protein=3-phosphoshikimate 1-carboxyvinyltransferase (aroA)] [protein_id=AAD07470.1][location=complement(412036..413325)] [gbkey=CDS]	2	2	1	1	1445	141	2	1289	1289	1289	26695genome_00406		KE21_01040
group_537	[locus_tag=HP_0402] [protein=phenylalanyl-tRNA synthetase, beta subunit (pheT)] [protein_id=AAD07471.1][location=complement(413341..415635)] [gbkey=CDS]	2	2	1	1	1444	141	1	2294	2294	2294	26695genome_00407		KE21_01041
cobB	NAD-dependent protein deacylase	2	2	1	1	1192	42	4	95	179	137	26695genome_01288		KE21_00466
group_55	[locus_tag=HP_1259] [protein=conserved hypothetical protein] [protein_id=AAD08305.1][location=1333094..1333711] [gbkey=CDS]	2	2	1	1	1193	42	5	617	704	660	26695genome_01289	J99genome_01316
group_570	[locus_tag=HP_0549] [protein=glutamate racemase (glr)] [protein_id=AAD07615.1] [location=complement(584583..585350)][gbkey=CDS]	2	2	1	1	2480	11	10	767	767	767	26695genome_00564		KE21_00587
group_581	[locus_tag=HP_0602] [protein=endonuclease III] [protein_id=AAD07668.1] [location=638932..639588][gbkey=CDS]	2	2	1	1	2398	553	1	653	656	654	26695genome_00618	J99genome_00417
group_597	[locus_tag=HP_0670] [protein=predicted coding region HP0670] [protein_id=AAD07738.1] [location=719857..721206][gbkey=CDS]	2	2	1	1	726	25	7	1349	1349	1349	26695genome_00687		KE21_00280
group_600	[locus_tag=HP_0681] [protein=predicted coding region HP0681] [protein_id=AAD14887.1] [location=complement(731587..732093)][gbkey=CDS]	2	2	1	1	687	33	3	506	539	522	26695genome_00697	J99genome_00341
group_606	[locus_tag=HP_0710] [protein=conserved hypothetical protein] [protein_id=AAD07763.1] [location=763982..765964][gbkey=CDS]	2	2	1	1	650	551	1	1973	1982	1977	26695genome_00725	J99genome_00314
group_628	[locus_tag=HP_0796] [protein=outer membrane protein (omp18)] [protein_id=AAD07846.1] [location=complement(853092..853928)][gbkey=CDS]	2	2	1	1	537	100	3	836	836	836	26695genome_00811		KE21_01387
group_634	[locus_tag=HP_0805] [protein=lipooligosaccharide 5G8 epitope biosynthesis-associated protein(lex2B)] [protein_id=AAD07853.1] [location=complement(859421..860275)][gbkey=CDS]	2	2	1	1	527	71	4	845	854	849	26695genome_00820	J99genome_00221
group_635	[locus_tag=HP_0810] [protein=conserved hypothetical protein] [protein_id=AAD07856.1] [location=complement(864477..865079)][gbkey=CDS]	2	2	1	1	518	27	3	602	602	602	26695genome_00825		KE21_01401
group_64	[locus_tag=HP_1001] [protein=predicted coding region HP1001] [protein_id=AAD08048.1] [location=1063428..1063712][gbkey=CDS]	2	2	1	1	209	1	103	377	1019	698		J99genome_01573	KE21_00772
group_647	[locus_tag=HP_0851] [protein=conserved hypothetical integral membrane protein] [protein_id=AAD07899.1][location=902875..903558] [gbkey=CDS]	2	2	1	1	467	12	9	683	686	684	26695genome_00868	J99genome_00174
group_650	[locus_tag=HP_0890] [protein=conserved hypothetical protein] [protein_id=AAD07938.1] [location=complement(944087..944857)][gbkey=CDS]	2	2	1	1	425	480	1	848	863	855	26695genome_00905		KE21_01100
group_651	[locus_tag=HP_0892] [protein=conserved hypothetical protein] [protein_id=AAD07941.1] [location=complement(945691..945963)][gbkey=CDS]	2	2	1	1	423	8	10	272	272	272	26695genome_00907	J99genome_00132
group_657	[locus_tag=HP_0929] [protein=geranyltranstransferase (ispA)] [protein_id=AAD07974.1] [location=991805..992716][gbkey=CDS]	2	2	1	1	367	457	1	911	911	911	26695genome_00947		KE21_01541
group_663	[locus_tag=HP_0966] [protein=conserved hypothetical protein] [protein_id=AAD08010.1] [location=complement(1024578..1026227)][gbkey=CDS]	2	2	1	1	314	6	14	500	1646	1073	26695genome_00988	J99genome_00055
group_670	[locus_tag=HP_0990] [protein=predicted coding region HP0990] [protein_id=AAD08035.1] [location=1052927..1053595][gbkey=CDS]	2	2	1	1	218	1	71	668	1262	965	26695genome_01012		KE21_00779
group_682	[locus_tag=HP_1044] [protein=conserved hypothetical integral membrane protein] [protein_id=AAD08089.1][location=complement(1105773..1106885)] [gbkey=CDS]	2	2	1	1	970	274	2	1112	1112	1112	26695genome_01070		KE21_00051
group_691	[locus_tag=HP_1074] [protein=predicted coding region HP1074] [protein_id=AAD08122.1][location=1133091..1133879] [gbkey=CDS]	2	2	1	1	1004	459	1	788	818	803	26695genome_01100	J99genome_00622
group_697	[locus_tag=HP_1091] [protein=alpha-ketoglutarate permease (kgtP)] [protein_id=AAD08137.1][location=1153676..1154956] [gbkey=CDS]	2	2	1	1	1025	31	7	1280	1280	1280	26695genome_01117		KE21_00097
group_702	[locus_tag=HP_1113] [protein=outer membrane protein (omp24)] [protein_id=AAD08157.1][location=1174794..1175627] [gbkey=CDS]	2	2	1	1	1035	605	1	833	833	833	26695genome_01138		KE21_01518
group_706	[locus_tag=HP_1146] [protein=predicted coding region HP1146] [protein_id=AAD08201.1][location=complement(1210202..1210711)] [gbkey=CDS]	2	2	1	1	1332	97	3	200	509	354	26695genome_01171		KE21_00927
group_710	[locus_tag=HP_1156] [protein=outer membrane protein (omp25)] [protein_id=AAD08204.1][location=1219226..1221316] [gbkey=CDS]	2	2	1	1	1048	5	6	2090	2093	2091	26695genome_01181	J99genome_01421
group_712	[locus_tag=HP_1162] [protein=conserved hypothetical integral membrane protein] [protein_id=AAD08208.1][location=complement(1227531..1228145)] [gbkey=CDS]	2	2	1	1	1308	505	1	581	581	581	26695genome_01187	J99genome_01415
group_719	[locus_tag=HP_1173] [protein=predicted coding region HP1173] [protein_id=AAD08225.1][location=1239650..1240201] [gbkey=CDS]	2	2	1	1	1296	610	1	551	551	551	26695genome_01198		KE21_00956
group_727	[locus_tag=HP_1232] [protein=dihydropteroate synthase (folP)] [protein_id=AAD08276.1][location=1305995..1307137] [gbkey=CDS]	2	2	1	1	1228	48	5	1142	1142	1142	26695genome_01262	J99genome_01343
group_728	[locus_tag=HP_1240] [protein=conserved hypothetical protein] [protein_id=AAD08284.1][location=complement(1313614..1314186)] [gbkey=CDS]	2	2	1	1	1061	213	2	572	572	572	26695genome_01269	J99genome_01335
group_730	[locus_tag=HP_1247] [protein=predicted coding region HP1247] [protein_id=AAD08299.1][location=complement(1321749..1322771)] [gbkey=CDS]	2	2	1	1	1207	18	1	1022	1022	1022	26695genome_01276	J99genome_01328
group_731	[locus_tag=HP_1249] [protein=shikimate 5-dehydrogenase (aroE)] [protein_id=AAD08294.1][location=complement(1324695..1325486)] [gbkey=CDS]	2	2	1	1	1205	18	7	791	791	791	26695genome_01278		KE21_00476
group_743	[locus_tag=HP_1286] [protein=conserved hypothetical secreted protein] [protein_id=AAD08331.1][location=1362519..1363067] [gbkey=CDS]	2	2	1	1	1161	17	5	548	548	548	26695genome_01316	J99genome_01290
group_744	[locus_tag=HP_1287] [protein=transcriptional regulator (tenA)] [protein_id=AAD08332.1][location=complement(1363131..1363784)] [gbkey=CDS]	2	2	1	1	1158	17	4	653	653	653	26695genome_01317		KE21_00436
group_745	[locus_tag=HP_1288] [protein=predicted coding region HP1288] [protein_id=AAD08364.1][location=1364308..1364706] [gbkey=CDS]	2	2	1	1	1073	17	8	338	338	338	26695genome_01318	J99genome_01288
group_746	[locus_tag=HP_1289] [protein=predicted coding region HP1289] [protein_id=AAD08365.1][location=1364730..1365215] [gbkey=CDS]	2	2	1	1	1072	17	7	485	485	485	26695genome_01319	J99genome_01287
group_753	[locus_tag=HP_1326] [protein=predicted coding region HP1326] [protein_id=AAD08376.1][location=1385783..1386160] [gbkey=CDS]	2	2	1	1	1115	34	4	377	377	377	26695genome_01355	J99genome_01251
group_755	[locus_tag=HP_1339] [protein=biopolymer transport protein (exbB)] [protein_id=AAD08381.1][location=1399036..1399536] [gbkey=CDS]	2	2	1	1	1081	334	1	437	437	437	26695genome_01368	J99genome_01239
group_758	[locus_tag=HP_1349] [protein=predicted coding region HP1349] [protein_id=AAD08406.1][location=complement(1408587..1409750)] [gbkey=CDS]	2	2	1	1	1088	36	3	1163	1163	1163	26695genome_01378		KE21_00979
group_771	[locus_tag=HP_1455] [protein=predicted coding region HP1455] [protein_id=AAD08498.1][location=complement(1525870..1526262)] [gbkey=CDS]	2	2	1	1	1729	363	1	341	341	341	26695genome_01481		KE21_01310
group_777	[locus_tag=HP_1473] [protein=predicted coding region HP1473] [protein_id=AAD08528.1][location=complement(1546772..1547347)] [gbkey=CDS]	2	2	1	1	1876	9	11	575	575	575	26695genome_01499	J99genome_01128
group_782	[locus_tag=HP_1484] [protein=conserved hypothetical integral membrane protein] [protein_id=AAD08519.1][location=complement(1557286..1557732)] [gbkey=CDS]	2	2	1	1	1889	359	1	446	446	446	26695genome_01510		KE21_00636
group_787	[locus_tag=HP_1497] [protein=peptidyl-tRNA hydrolase (pth)] [protein_id=AAD08538.1] [location=1570055..1570615][gbkey=CDS]	2	2	1	1	1904	296	1	560	560	560	26695genome_01523		KE21_00649
group_802	[locus_tag=HP_1561] [protein=iron(III) ABC transporter, periplasmic iron-binding protein(ceuE)] [protein_id=AAD08601.1] [location=complement(1642774..1643781)][gbkey=CDS]	2	2	1	1	1972	113	3	1007	1007	1007	26695genome_01585	J99genome_01020
group_808	hypothetical protein	2	2	1	1	2000	152	2	140	140	140	26695genome_01611		KE21_00311
group_810	[locus_tag=HP_1590] [protein=predicted coding region HP1590] [protein_id=AAD08629.1][location=complement(1667681..1667800)] [gbkey=CDS]	2	2	1	1	2002	231	2	119	713	416	26695genome_01614	J99genome_00996
group_811	[locus_tag=HP_0910] [protein=adenine specific DNA methyltransferase (HINDIIM)] [protein_id=AAD07955.1][location=961488..962627] [gbkey=CDS]	2	2	1	1	176	1	110	3308	6095	4701		J99genome_00009	KE21_00765
group_812	[locus_tag=HP_0976] [protein=adenosylmethionine-8-amino-7-oxononanoate aminotransferase(bioA)] [protein_id=AAD08022.1] [location=complement(1037710..1039020)][gbkey=CDS]	2	2	1	1	303	153	2	1310	1319	1314		J99genome_00046	KE21_00793
group_813	[locus_tag=HP_0975] [protein=Glu-tRNA(Gln) amidotransferase, subunit C (gatC)] [protein_id=AAD08021.1][location=1037309..1037590] [gbkey=CDS]	2	2	1	1	304	153	1	281	281	281		J99genome_00047	KE21_00794
group_814	[locus_tag=HP_0966] [protein=conserved hypothetical protein] [protein_id=AAD08010.1] [location=complement(1024578..1026227)][gbkey=CDS]	2	2	1	1	153	6	15	1022	1646	1334		J99genome_00056	KE21_00802
group_815	[locus_tag=HP_0963] [protein=predicted coding region HP0963] [protein_id=AAD08015.1] [location=complement(1020909..1022252)][gbkey=CDS]	2	2	1	1	324	6	5	680	1250	965		J99genome_00059	KE21_00805
group_816	[locus_tag=HP_0958] [protein=predicted coding region HP0958] [protein_id=AAD08008.1] [location=complement(1016968..1017732)][gbkey=CDS]	2	2	1	1	331	59	4	779	803	791		J99genome_00064	KE21_01439
group_817	[locus_tag=HP_0957] [protein=3-deoxy-d-manno-octulosonic-acid transferase (kdtA)] [protein_id=AAD08000.1][location=complement(1015786..1016967)][gbkey=CDS]	2	2	1	1	332	59	3	1181	1181	1181		J99genome_00065	KE21_01440
group_818	[locus_tag=HP_0941] [protein=alanine racemase, biosynthetic (alr)] [protein_id=AAD07986.1][location=complement(1001142..1002275)] [gbkey=CDS]	2	2	1	1	351	327	1	1133	1133	1133		J99genome_00084	KE21_01460
group_819	[locus_tag=HP_0937] [protein=predicted coding region HP0937] [protein_id=AAD07990.1] [location=complement(998323..999117)][gbkey=CDS]	2	2	1	1	358	164	2	605	809	707		J99genome_00088	KE21_01464
group_820	[locus_tag=HP_0926] [protein=conserved hypothetical protein] [protein_id=AAD07971.1] [location=989182..990327][gbkey=CDS]	2	2	1	1	370	107	1	1145	1145	1145		J99genome_00101	KE21_01544
group_824	[locus_tag=HP_0918] [protein=predicted coding region HP0918] [protein_id=AAD07967.1] [location=complement(973725..974156)][gbkey=CDS]	2	2	1	1	379	174	1	431	431	431		J99genome_00109	KE21_01206
ackA	Acetate kinase	2	2	1	1	406	69	3	1205	1211	1208		J99genome_00121	KE21_01192
group_826	[locus_tag=HP_0898] [protein=hydrogenase expression/formation protein (hypD)] [protein_id=AAD07944.1][location=complement(950740..951852)] [gbkey=CDS]	2	2	1	1	414	8	2	1112	1112	1112		J99genome_00126	KE21_01187
group_827	[locus_tag=HP_0872] [protein=alkylphosphonate uptake protein (phnA)] [protein_id=AAD07922.1][location=923867..924196] [gbkey=CDS]	2	2	1	1	127	154	2	329	329	329		J99genome_00155	KE21_01084
group_828	[locus_tag=HP_0871] [protein=CDP-diglyceride hydrolase (cdh)] [protein_id=AAD07921.1][location=complement(922781..923515)] [gbkey=CDS]	2	2	1	1	128	154	1	734	734	734		J99genome_00156	KE21_01083
group_829	[locus_tag=HP_0868] [protein=predicted coding region HP0868] [protein_id=AAD07919.1] [location=complement(919540..920001)][gbkey=CDS]	2	2	1	1	448	433	1	461	461	461		J99genome_00159	KE21_01080
group_830	[locus_tag=HP_0862] [protein=predicted coding region HP0862] [protein_id=AAD07916.1] [location=complement(914534..915205)][gbkey=CDS]	2	2	1	1	456	15	2	671	671	671		J99genome_00165	KE21_01074
group_831	[locus_tag=HP_0859] [protein=ADP-L-glycero-D-mannoheptose-6-epimerase (rfaD)] [protein_id=AAD07905.1][location=complement(912291..913283)] [gbkey=CDS]	2	2	1	1	461	15	6	989	992	990		J99genome_00168	KE21_01071
group_832	[locus_tag=HP_0858] [protein=ADP-heptose synthase (rfaE)] [protein_id=AAD07904.1] [location=complement(910909..912294)][gbkey=CDS]	2	2	1	1	462	15	7	1391	1391	1391		J99genome_00169	KE21_01070
group_833	[locus_tag=HP_0857] [protein=phosphoheptose isomerase (gmhA)] [protein_id=AAD07903.1][location=complement(910338..910916)] [gbkey=CDS]	2	2	1	1	463	15	8	578	578	578		J99genome_00170	KE21_01069
group_834	[locus_tag=HP_0843] [protein=thiamin phosphate pyrophosphorylase/hyroxyethylthiazole kinase(thiB)] [protein_id=AAD07889.1] [location=complement(894519..895178)][gbkey=CDS]	2	2	1	1	479	374	1	653	653	653		J99genome_00180	KE21_01268
group_835	[locus_tag=HP_0841] [protein=pantothenate metabolism flavoprotein (dfp)] [protein_id=AAD07888.1][location=892480..893757] [gbkey=CDS]	2	2	1	1	481	405	1	1277	1277	1277		J99genome_00182	KE21_01266
group_836	[locus_tag=HP_0831] [protein=conserved hypothetical ATP binding protein] [protein_id=AAD07881.1][location=complement(883640..884230)] [gbkey=CDS]	2	2	1	1	108	447	1	590	590	590		J99genome_00192	KE21_01256
group_837	[locus_tag=HP_0820] [protein=predicted coding region HP0820] [protein_id=AAD07873.1] [location=872931..873392][gbkey=CDS]	2	2	1	1	504	630	1	461	461	461		J99genome_00203	KE21_01245
group_838	[locus_tag=HP_0812] [protein=predicted coding region HP0812] [protein_id=AAD07871.1] [location=complement(865837..866847)][gbkey=CDS]	2	2	1	1	516	27	6	980	1034	1007		J99genome_00214	KE21_01403
group_839	[locus_tag=HP_0795] [protein=trigger factor (tig)] [protein_id=AAD07843.1] [location=complement(851625..852980)][gbkey=CDS]	2	2	1	1	100	100	4	1355	1355	1355		J99genome_00231	KE21_01386
group_840	[locus_tag=HP_0781] [protein=predicted coding region HP0781] [protein_id=AAD07834.1] [location=835102..836391][gbkey=CDS]	2	2	1	1	557	66	4	1226	1226	1226		J99genome_00244	KE21_00741
group_841	[locus_tag=HP_0771] [protein=predicted coding region HP0771] [protein_id=AAD07824.1] [location=complement(823277..824014)][gbkey=CDS]	2	2	1	1	94	135	3	737	737	737		J99genome_00254	KE21_00730
group_842	[locus_tag=HP_0769] [protein=molybdopterin-guanine dinucleotide biosynthesis protein A(mobA)] [protein_id=AAD07818.1] [location=821530..822135] [gbkey=CDS]	2	2	1	1	93	19	10	605	629	617		J99genome_00256	KE21_00728
group_843	[locus_tag=HP_0762] [protein=predicted coding region HP0762] [protein_id=AAD07812.1] [location=816317..816874][gbkey=CDS]	2	2	1	1	577	248	2	557	557	557		J99genome_00263	KE21_00722
group_844	[locus_tag=HP_0754] [protein=predicted coding region HP0754] [protein_id=AAD07810.1] [location=809303..809542][gbkey=CDS]	2	2	1	1	82	467	1	239	239	239		J99genome_00270	KE21_00714
group_845	[locus_tag=HP_0747] [protein=conserved hypothetical protein] [protein_id=AAD07796.1] [location=802534..803715][gbkey=CDS]	2	2	1	1	592	612	1	1178	1202	1190		J99genome_00277	KE21_00707
group_846	[locus_tag=HP_0740] [protein=UDP-MurNac-pentapeptide presynthetase (murF)] [protein_id=AAD07786.1][location=794733..796214] [gbkey=CDS]	2	2	1	1	605	441	1	1481	1481	1481		J99genome_00285	KE21_00699
group_847	[locus_tag=HP_0730] [protein=predicted coding region HP0730] [protein_id=AAD07789.1] [location=complement(785279..785584)][gbkey=CDS]	2	2	1	1	627	10	11	305	305	305		J99genome_00295	KE21_00687
group_848	[locus_tag=HP_0723] [protein=L-asparaginase II (ansB)] [protein_id=AAD07772.1] [location=complement(776481..777473)][gbkey=CDS]	2	2	1	1	636	87	2	1052	1052	1052		J99genome_00301	KE21_01558
group_849	[locus_tag=HP_0707] [protein=conserved hypothetical protein] [protein_id=AAD07761.1] [location=761272..762198][gbkey=CDS]	2	2	1	1	653	144	1	926	926	926		J99genome_00317	KE21_00225
group_850	[locus_tag=HP_0702] [protein=predicted coding region HP0702] [protein_id=AAD07758.1] [location=754992..755468][gbkey=CDS]	2	2	1	1	657	540	1	473	473	473		J99genome_00321	KE21_00229
group_851	[locus_tag=HP_0263] [protein=adenine specific DNA methyltransferase (hpaim)] [protein_id=AAD07329.1][location=271795..272553] [gbkey=CDS]	2	2	1	1	678	124	2	1214	1214	1214		J99genome_00334	KE21_00242
group_852	[locus_tag=HP_0683] [protein=UDP-N-acetylglucosamine pyrophosphorylase (glmU)] [protein_id=AAD14885.1][location=complement(732667..733968)] [gbkey=CDS]	2	2	1	1	685	33	5	1301	1301	1301		J99genome_00339	KE21_00247
group_853	[locus_tag=HP_0676] [protein=methylated-DNA--protein-cysteine methyltransferase (dat1)][protein_id=AAD14881.1] [location=complement(726648..727154)][gbkey=CDS]	2	2	1	1	696	4	1	506	506	506		J99genome_00345	KE21_00253
group_854	[locus_tag=HP_0675] [protein=integrase/recombinase (xerC)] [protein_id=AAD07734.1] [location=725498..726586][gbkey=CDS]	2	2	1	1	713	4	3	1070	1070	1070		J99genome_00346	KE21_00254
group_855	[locus_tag=HP_0668] [protein=predicted coding region HP0668] [protein_id=AAD07736.1] [location=715321..717144][gbkey=CDS]	2	2	1	1	728	25	3	1352	1535	1443		J99genome_00352	KE21_00282
group_856	[locus_tag=HP_0660] [protein=predicted coding region HP0660] [protein_id=AAD07730.1] [location=708530..709546][gbkey=CDS]	2	2	1	1	735	116	1	1007	1007	1007		J99genome_00359	KE21_00289
group_857	[locus_tag=HP_0659] [protein=predicted coding region HP0659] [protein_id=AAD07729.1] [location=707276..708520][gbkey=CDS]	2	2	1	1	736	116	2	1241	1244	1242		J99genome_00360	KE21_00290
group_858	[locus_tag=HP_0645] [protein=soluble lytic murein transglycosylase (slt)] [protein_id=AAD07706.1][location=690364..692046] [gbkey=CDS]	2	2	1	1	752	641	1	1682	1682	1682		J99genome_00375	KE21_00488
group_859	[locus_tag=HP_0641] [protein=predicted coding region HP0641] [protein_id=AAD07716.1] [location=687699..687926][gbkey=CDS]	2	2	1	1	756	67	3	857	857	857		J99genome_00380	KE21_00492
group_860	[locus_tag=HP_0640] [protein=poly(A) polymerase (papS)] [protein_id=AAD07702.1] [location=686477..687685][gbkey=CDS]	2	2	1	1	761	67	2	1208	1745	1476		J99genome_00382	KE21_00493
group_861	[locus_tag=HP_0638] [protein=outer membrane protein (omp13)] [protein_id=AAD07715.1] [location=684774..685691][gbkey=CDS]	2	2	1	1	763	352	1	917	923	920		J99genome_00384	KE21_00495
group_862	[locus_tag=HP_0636] [protein=predicted coding region HP0636] [protein_id=AAD07713.1] [location=complement(683739..684017)][gbkey=CDS]	2	2	1	1	767	167	1	413	413	413		J99genome_00386	KE21_00497
group_863	[locus_tag=HP_0635] [protein=predicted coding region HP0635] [protein_id=AAD07697.1] [location=682080..683618][gbkey=CDS]	2	2	1	1	768	167	2	1466	1466	1466		J99genome_00387	KE21_00498
group_864	[locus_tag=HP_0630] [protein=modulator of drug activity (mda66)] [protein_id=AAD07690.1][location=complement(677214..677798)] [gbkey=CDS]	2	2	1	1	774	111	2	584	584	584		J99genome_00392	KE21_00503
group_865	[locus_tag=HP_0624] [protein=solute-binding signature and mitochondrial signature protein(aspB)] [protein_id=AAD07687.1] [location=complement(670363..671490)][gbkey=CDS]	2	2	1	1	779	290	1	1127	1127	1127		J99genome_00397	KE21_00508
group_866	[locus_tag=HP_0621] [protein=DNA mismatch repair protein (MutS)] [protein_id=AAD07685.1][location=complement(666410..668698)] [gbkey=CDS]	2	2	1	1	782	379	1	2249	2249	2249		J99genome_00400	KE21_00511
group_867	[locus_tag=HP_0618] [protein=adenylate kinase (adk)] [protein_id=AAD07683.1] [location=663843..664418][gbkey=CDS]	2	2	1	1	790	40	3	575	575	575		J99genome_00405	KE21_00515
group_868	[locus_tag=HP_0614] [protein=predicted coding region HP0614] [protein_id=AAD07688.1] [location=complement(658630..658965)][gbkey=CDS]	2	2	1	1	2388	98	3	332	332	332		J99genome_00409	KE21_00519
group_869	hypothetical protein	2	2	1	1	2413	393	1	1775	1775	1775		J99genome_00426	KE21_00539
feoA	Putative Fe(2+) transport protein A	2	2	1	1	2422	163	2	236	236	236		J99genome_00433	KE21_00546
group_871	[locus_tag=HP_0581] [protein=dihydroorotase (pyrC)] [protein_id=AAD07635.1] [location=complement(611997..613016)][gbkey=CDS]	2	2	1	1	2433	53	4	1019	1019	1019		J99genome_00438	KE21_00618
group_872	[locus_tag=HP_0574] [protein=galactosidase acetyltransferase (lacA)] [protein_id=AAD07641.1][location=complement(605293..605748)] [gbkey=CDS]	2	2	1	1	2441	602	1	455	455	455		J99genome_00445	KE21_00611
group_873	[locus_tag=HP_0568] [protein=predicted coding region HP0568] [protein_id=AAD07630.1] [location=complement(600177..600944)][gbkey=CDS]	2	2	1	1	2449	32	1	872	872	872		J99genome_00451	KE21_00605
group_874	[locus_tag=HP_0566] [protein=diaminopimelate epimerase (dapF)] [protein_id=AAD07622.1][location=complement(598047..598868)] [gbkey=CDS]	2	2	1	1	2454	32	2	821	821	821		J99genome_00455	KE21_00603
group_875	[locus_tag=HP_0554] [protein=predicted coding region HP0554] [protein_id=AAD07620.1] [location=588768..589733][gbkey=CDS]	2	2	1	1	2468	140	2	965	965	965		J99genome_00466	KE21_00592
group_876	[locus_tag=HP_0552] [protein=conserved hypothetical protein] [protein_id=AAD07618.1] [location=587196..588059][gbkey=CDS]	2	2	1	1	2470	526	1	866	869	867		J99genome_00468	KE21_00590
group_877	[locus_tag=HP_0522] [protein=cag pathogenicity island protein (cag3)] [protein_id=AAD07589.1][location=548134..549579] [gbkey=CDS]	2	2	1	1	29	121	2	1445	1445	1445		J99genome_00496	KE21_00560
group_878	[locus_tag=HP_0508] [protein=predicted coding region HP0508] [protein_id=AAD07578.1] [location=533851..535209][gbkey=CDS]	2	2	1	1	13	489	1	1352	1352	1352		J99genome_00510	KE21_01502
group_879	[locus_tag=HP_0495] [protein=predicted coding region HP0495] [protein_id=AAD07569.1] [location=complement(521862..522122)][gbkey=CDS]	2	2	1	1	874	538	1	260	260	260		J99genome_00522	KE21_01491
group_880	[locus_tag=HP_0478] [protein=adenine specific DNA methyltransferase (VSPIM)] [protein_id=AAD07545.1][location=500131..501768] [gbkey=CDS]	2	2	1	1	901	86	3	1637	1637	1637		J99genome_00540	KE21_01506
group_881	[locus_tag=HP_0473] [protein=molybdenum ABC transporter, periplasmic molybdate-binding protein (modA)] [protein_id=AAD07541.1] [location=495165..495905][gbkey=CDS]	2	2	1	1	909	440	1	740	887	813		J99genome_00545	KE21_00004
group_882	[locus_tag=HP_0469] [protein=conserved hypothetical protein] [protein_id=AAD07531.1] [location=complement(490502..490990)][gbkey=CDS]	2	2	1	1	914	404	1	488	488	488		J99genome_00549	KE21_00008
group_883	[locus_tag=HP_1030] [protein=fliY protein (fliY)] [protein_id=AAD08074.1] [location=complement(1091743..1092606)][gbkey=CDS]	2	2	1	1	955	64	1	857	863	860		J99genome_00579	KE21_00037
group_884	[locus_tag=HP_1051] [protein=predicted coding region HP1051] [protein_id=AAD08097.1][location=complement(1113954..1114376)] [gbkey=CDS]	2	2	1	1	976	633	1	497	497	497		J99genome_00599	KE21_00057
group_885	[locus_tag=HP_1053] [protein=predicted coding region HP1053] [protein_id=AAD08105.1][location=complement(1115333..1115986)] [gbkey=CDS]	2	2	1	1	980	30	1	584	584	584		J99genome_00601	KE21_00059
group_886	[locus_tag=HP_1054] [protein=predicted coding region HP1054] [protein_id=AAD08106.1][location=complement(1115923..1117191)] [gbkey=CDS]	2	2	1	1	981	30	4	1322	1322	1322		J99genome_00602	KE21_00060
group_887	[locus_tag=HP_1055] [protein=predicted coding region HP1055] [protein_id=AAD08107.1][location=complement(1117255..1118199)] [gbkey=CDS]	2	2	1	1	982	30	3	941	941	941		J99genome_00603	KE21_00061
group_888	[locus_tag=HP_1056] [protein=predicted coding region HP1056] [protein_id=AAD08108.1][location=complement(1118208..1119062)] [gbkey=CDS]	2	2	1	1	983	30	2	857	857	857		J99genome_00604	KE21_00062
group_889	[locus_tag=HP_1065] [protein=predicted coding region HP1065] [protein_id=AAD08112.1][location=1124835..1125242] [gbkey=CDS]	2	2	1	1	996	134	3	407	407	407		J99genome_00613	KE21_00071
group_890	[locus_tag=HP_1080] [protein=conserved hypothetical integral membrane protein] [protein_id=AAD08126.1][location=complement(1138896..1139465)] [gbkey=CDS]	2	2	1	1	1010	35	4	569	569	569		J99genome_00628	KE21_00086
group_891	[locus_tag=HP_1081] [protein=predicted coding region HP1081] [protein_id=AAD08133.1][location=complement(1139469..1140092)] [gbkey=CDS]	2	2	1	1	1011	35	1	623	623	623		J99genome_00629	KE21_00087
group_892	[locus_tag=HP_1086] [protein=hemolysin (tly)] [protein_id=AAD08129.1] [location=1145032..1145739][gbkey=CDS]	2	2	1	1	1020	427	1	707	707	707		J99genome_00634	KE21_00092
group_893	[locus_tag=HP_1090] [protein=cell division protein (ftsK)] [protein_id=AAD08132.1] [location=1150840..1153416][gbkey=CDS]	2	2	1	1	809	31	6	2534	2564	2549		J99genome_00638	KE21_00096
group_894	[locus_tag=HP_0337] [protein=predicted coding region HP0337] [protein_id=AAD07409.1] [location=349779..350084][gbkey=CDS]	2	2	1	1	1514	16	7	338	338	338		J99genome_00654	KE21_00111
group_895	[locus_tag=HP_0334] [protein=conserved hypothetical protein] [protein_id=AAD07403.1] [location=348416..348820][gbkey=CDS]	2	2	1	1	1517	16	1	404	404	404		J99genome_00657	KE21_00113
group_896	[locus_tag=HP_0328] [protein=conserved hypothetical protein] [protein_id=AAD07395.1] [location=complement(343588..344526)][gbkey=CDS]	2	2	1	1	1524	490	1	938	938	938		J99genome_00664	KE21_00120
group_897	[locus_tag=HP_0312] [protein=conserved hypothetical ATP-binding protein] [protein_id=AAD07377.1][location=327976..328941] [gbkey=CDS]	2	2	1	1	2377	138	2	965	965	965		J99genome_00679	KE21_00136
group_898	[locus_tag=HP_0309] [protein=conserved hypothetical protein] [protein_id=AAD07375.1] [location=325790..326668][gbkey=CDS]	2	2	1	1	2372	597	1	884	884	884		J99genome_00682	KE21_00139
group_899	[locus_tag=HP_0293] [protein=para-aminobenzoate synthetase (pabB)] [protein_id=AAD07357.1][location=309151..310830] [gbkey=CDS]	2	2	1	1	2354	483	1	1703	1703	1703		J99genome_00698	KE21_00155
group_900	[locus_tag=HP_0279] [protein=lipopolysaccharide heptosyltransferase-1 (rfaC)] [protein_id=AAD07342.1][location=286747..287769] [gbkey=CDS]	2	2	1	1	2336	332	1	1010	1010	1010		J99genome_00712	KE21_00169
group_901	[locus_tag=HP_0276] [protein=predicted coding region HP0276] [protein_id=AAD07349.1] [location=284418..284975][gbkey=CDS]	2	2	1	1	2332	468	1	557	557	557		J99genome_00715	KE21_00172
group_902	[locus_tag=HP_0274] [protein=conserved hypothetical protein] [protein_id=AAD07338.1] [location=282703..283101][gbkey=CDS]	2	2	1	1	2329	496	1	398	398	398		J99genome_00717	KE21_00174
group_903	hypothetical protein	2	2	1	1	1545	41	4	173	173	173		J99genome_00729	KE21_00186
group_904	[locus_tag=HP_0258] [protein=conserved hypothetical integral membrane protein] [protein_id=AAD07326.1][location=267021..268067] [gbkey=CDS]	2	2	1	1	2311	102	1	1052	1052	1052		J99genome_00734	KE21_00191
group_905	[locus_tag=HP_0257] [protein=conserved hypothetical secreted protein] [protein_id=AAD07325.1][location=266362..267021] [gbkey=CDS]	2	2	1	1	2310	102	2	668	668	668		J99genome_00735	KE21_00192
group_906	[locus_tag=HP_0234] [protein=conserved hypothetical integral membrane protein] [protein_id=AAD07302.1][location=243849..244379] [gbkey=CDS]	2	2	1	1	2283	37	3	530	530	530		J99genome_00758	KE21_00215
group_908	[locus_tag=HP_0230] [protein=CTP:CMP-3-deoxy-D-manno-octulosonate-cytidylyl-transferase (kdsB)] [protein_id=AAD07299.1] [location=complement(240354..241085)][gbkey=CDS]	2	2	1	1	2279	38	6	731	731	731		J99genome_00762	KE21_00219
group_909	[locus_tag=HP_0216] [protein=conserved hypothetical protein] [protein_id=AAD07284.1] [location=224692..225798][gbkey=CDS]	2	2	1	1	2267	133	1	1091	1106	1098		J99genome_00777	KE21_01471
group_910	[locus_tag=HP_0214] [protein=sodium-dependent transporter (huNaDC-1)] [protein_id=AAD07282.1][location=222220..223878] [gbkey=CDS]	2	2	1	1	2265	464	1	1646	1646	1646		J99genome_00779	KE21_01473
group_911	[locus_tag=HP_0212] [protein=succinyl-diaminopimelate desuccinylase (dapE)] [protein_id=AAD07280.1][location=complement(219098..220249)] [gbkey=CDS]	2	2	1	1	2261	126	1	1166	1166	1166		J99genome_00781	KE21_01475
group_912	[locus_tag=HP_0209] [protein=predicted coding region HP0209] [protein_id=AAD07285.1] [location=214745..216097][gbkey=CDS]	2	2	1	1	2258	47	1	1316	1316	1316		J99genome_00784	KE21_01478
group_913	[locus_tag=HP_0159] [protein=lipopolysaccharide 1,2-glucosyltransferase (rfaJ)] [protein_id=AAD07221.1][location=complement(167613..168731)] [gbkey=CDS]	2	2	1	1	2257	47	3	113	161	137		J99genome_00785	KE21_01479
group_914	[locus_tag=HP_0203] [protein=predicted coding region HP0203] [protein_id=AAD07274.1] [location=207932..208207][gbkey=CDS]	2	2	1	1	2247	428	1	302	302	302		J99genome_00791	KE21_01183
group_915	[locus_tag=HP_0194] [protein=triosephosphate isomerase (tpi)] [protein_id=AAD07261.1][location=200992..201696] [gbkey=CDS]	2	2	1	1	2238	371	1	704	704	704		J99genome_00800	KE21_01174
group_916	[locus_tag=HP_0185] [protein=predicted coding region HP0185] [protein_id=AAD07255.1] [location=192011..192814][gbkey=CDS]	2	2	1	1	2231	44	2	806	812	809		J99genome_00807	KE21_01168
ydjA	Type-2 restriction enzyme BsuMI component YdjA	2	2	1	1	2216	61	3	788	1220	1004		J99genome_00815	KE21_01160
group_918	[locus_tag=HP_0172] [protein=molybdopterin biosynthesis protein (moeA)] [protein_id=AAD07237.1][location=complement(178712..179887)] [gbkey=CDS]	2	2	1	1	2206	476	1	1172	1175	1173		J99genome_00822	KE21_01151
group_919	[locus_tag=HP_0170] [protein=predicted coding region HP0170] [protein_id=AAD07242.1] [location=complement(176724..177485)][gbkey=CDS]	2	2	1	1	2204	357	1	731	737	734		J99genome_00824	KE21_01149
group_920	[locus_tag=HP_0160] [protein=conserved hypothetical secreted protein] [protein_id=AAD07230.1][location=168882..169802] [gbkey=CDS]	2	2	1	1	2191	104	2	917	917	917		J99genome_00832	KE21_01141
group_921	[locus_tag=HP_0156] [protein=predicted coding region HP0156] [protein_id=AAD07227.1] [location=165543..166145][gbkey=CDS]	2	2	1	1	2186	445	1	596	596	596		J99genome_00836	KE21_01137
group_922	[locus_tag=HP_0129] [protein=predicted coding region HP0129] [protein_id=AAD07198.1] [location=139617..140042][gbkey=CDS]	2	2	1	1	2158	166	2	431	431	431		J99genome_00863	KE21_01110
group_923	[locus_tag=HP_0110] [protein=co-chaperone and heat shock protein (grpE)] [protein_id=AAD07179.1][location=complement(118254..118823)] [gbkey=CDS]	2	2	1	1	2142	128	2	572	575	573		J99genome_00878	KE21_01281
group_924	[locus_tag=HP_0107] [protein=cysteine synthetase (cysK)] [protein_id=AAD07177.1] [location=complement(114500..115420)][gbkey=CDS]	2	2	1	1	2136	149	2	917	917	917		J99genome_00881	KE21_01284
group_925	[locus_tag=HP_0104] [protein=2',3'-cyclic-nucleotide 2'-phosphodiesterase (cpdB)] [protein_id=AAD07174.1][location=complement(110928..112673)] [gbkey=CDS]	2	2	1	1	2133	350	1	1745	1745	1745		J99genome_00884	KE21_01287
group_926	[locus_tag=HP_0101] [protein=predicted coding region HP0101] [protein_id=AAD07180.1] [location=107471..108232][gbkey=CDS]	2	2	1	1	2130	79	4	761	761	761		J99genome_00887	KE21_01290
group_927	[locus_tag=HP_0097] [protein=predicted coding region HP0097] [protein_id=AAD07171.1] [location=complement(101643..102356)][gbkey=CDS]	2	2	1	1	2124	322	1	713	713	713		J99genome_00892	KE21_01294
group_928	[locus_tag=HP_0092] [protein=type II restriction enzyme M protein (hsdM)] [protein_id=AAD07163.1][location=98083..98916] [gbkey=CDS]	2	2	1	1	2119	49	2	833	854	843		J99genome_00897	KE21_01325
group_929	[locus_tag=HP_0087] [protein=predicted coding region HP0087] [protein_id=AAD07159.1] [location=complement(91558..92931)][gbkey=CDS]	2	2	1	1	2112	613	1	1373	1373	1373		J99genome_00905	KE21_01331
group_930	[locus_tag=HP_0063] [protein=predicted coding region HP0063] [protein_id=AAD07140.1] [location=67310..68800][gbkey=CDS]	2	2	1	1	2087	3	22	284	1502	893		J99genome_00928	KE21_00812
group_931	[locus_tag=HP_0061] [protein=predicted coding region HP0061] [protein_id=AAD07138.1] [location=66454..67023][gbkey=CDS]	2	2	1	1	2080	3	25	569	569	569		J99genome_00930	KE21_00814
group_932	[locus_tag=HP_0060] [protein=predicted coding region HP0060] [protein_id=AAD07137.1] [location=64016..66457][gbkey=CDS]	2	2	1	1	2078	3	26	590	1568	1079		J99genome_00932	KE21_00815
group_933	hypothetical protein	2	2	1	1	2074	3	37	308	791	549		J99genome_00936	KE21_00819
group_934	hypothetical protein	2	2	1	1	2062	109	1	785	785	785		J99genome_00942	KE21_00824
group_935	[locus_tag=HP_0593] [protein=adenine specific DNA methyltransferase (mod)] [protein_id=AAD07659.1][location=626246..628042] [gbkey=CDS]	2	2	1	1	2061	109	2	1031	1031	1031		J99genome_00943	KE21_00825
group_936	[locus_tag=HP_0050] [protein=adenine specific DNA methyltransferase (dpnA)] [protein_id=AAD07116.1][location=complement(49335..50033)] [gbkey=CDS]	2	2	1	1	2059	205	1	416	692	554		J99genome_00945	KE21_00827
group_937	[locus_tag=HP_0048] [protein=transcriptional regulator (hypF)] [protein_id=AAD07115.1][location=complement(46042..48351)] [gbkey=CDS]	2	2	1	1	2055	537	1	2273	2282	2277		J99genome_00947	KE21_00830
group_938	[locus_tag=HP_0040] [protein=predicted coding region HP0040] [protein_id=AAD07120.1] [location=38710..39453][gbkey=CDS]	2	2	1	1	2047	281	1	986	986	986		J99genome_00953	KE21_00836
group_939	[locus_tag=HP_0036] [protein=predicted coding region HP0036] [protein_id=AAD07109.1] [location=35544..36548][gbkey=CDS]	2	2	1	1	2043	101	2	1004	1004	1004		J99genome_00957	KE21_00840
group_940	[locus_tag=HP_0028] [protein=conserved hypothetical secreted protein] [protein_id=AAD07099.1][location=28901..29434] [gbkey=CDS]	2	2	1	1	2034	504	1	527	527	527		J99genome_00965	KE21_00849
group_941	[locus_tag=HP_0025] [protein=outer membrane protein (omp2)] [protein_id=AAD07106.1] [location=complement(23324..25459)][gbkey=CDS]	2	2	1	1	2028	78	1	2072	2150	2111		J99genome_00968	KE21_00852
group_942	[locus_tag=HP_0022] [protein=conserved hypothetical integral membrane protein] [protein_id=AAD07089.1][location=complement(21152..22717)] [gbkey=CDS]	2	2	1	1	2027	78	3	1571	1571	1571		J99genome_00969	KE21_00853
group_943	[locus_tag=HP_0021] [protein=predicted coding region HP0021] [protein_id=AAD07094.1] [location=complement(20569..21141)][gbkey=CDS]	2	2	1	1	2026	78	2	575	584	579		J99genome_00970	KE21_00854
group_944	[locus_tag=HP_0006] [protein=pantoate-beta-alanine ligase (panC)] [protein_id=AAD07079.1][location=3403..4233] [gbkey=CDS]	2	2	1	1	2013	199	2	830	830	830		J99genome_00988	KE21_00303
group_945	[locus_tag=HP_0004] [protein=carbonic anhydrase (icfA)] [protein_id=AAD07077.1] [location=complement(1932..2597)][gbkey=CDS]	2	2	1	1	2010	370	1	665	665	665		J99genome_00990	KE21_00305
group_946	[locus_tag=HP_1581] [protein=methicillin resistance protein (llm)] [protein_id=AAD08619.1][location=complement(1659473..1660483)] [gbkey=CDS]	2	2	1	1	1994	324	1	935	935	935		J99genome_01001	KE21_00317
group_947	[locus_tag=HP_1579] [protein=predicted coding region HP1579] [protein_id=AAD08624.1][location=complement(1658442..1658870)] [gbkey=CDS]	2	2	1	1	1991	421	1	422	431	426		J99genome_01003	KE21_00319
group_948	[locus_tag=HP_1572] [protein=regulatory protein DniR] [protein_id=AAD08609.1] [location=complement(1652651..1653769)][gbkey=CDS]	2	2	1	1	1984	168	2	1112	1124	1118		J99genome_01009	KE21_00325
group_949	[locus_tag=HP_1571] [protein=rare lipoprotein A (rlpA)] [protein_id=AAD08608.1] [location=complement(1651704..1652651)][gbkey=CDS]	2	2	1	1	1983	168	1	944	944	944		J99genome_01010	KE21_00326
group_950	[locus_tag=HP_1566] [protein=predicted coding region HP1566] [protein_id=AAD08610.1][location=complement(1649015..1649458)] [gbkey=CDS]	2	2	1	1	1977	582	1	443	443	443		J99genome_01015	KE21_00331
group_951	[locus_tag=HP_1562] [protein=iron(III) ABC transporter, periplasmic iron-binding protein(ceuE)] [protein_id=AAD08602.1] [location=complement(1643982..1644983)][gbkey=CDS]	2	2	1	1	1973	113	1	1001	1001	1001		J99genome_01019	KE21_00335
group_952	[locus_tag=HP_1545] [protein=folylpolyglutamate synthase (folC)] [protein_id=AAD08584.1][location=complement(1623814..1624998)] [gbkey=CDS]	2	2	1	1	1954	378	1	1169	1169	1169		J99genome_01035	KE21_00351
group_953	[locus_tag=HP_1553] [protein=helicase] [protein_id=AAD08593.1] [location=complement(1632600..1635437)][gbkey=CDS]	2	2	1	1	1963	320	1	2840	2852	2846		J99genome_01043	KE21_00359
group_954	[locus_tag=HP_1384] [protein=predicted coding region HP1384] [protein_id=AAD08431.1][location=complement(1446953..1447159)] [gbkey=CDS]	2	2	1	1	1691	303	1	203	203	203		J99genome_01049	KE21_00998
group_955	[locus_tag=HP_1392] [protein=fibronectin/fibrinogen-binding protein] [protein_id=AAD08432.1][location=complement(1452072..1453379)] [gbkey=CDS]	2	2	1	1	1702	401	1	1307	1307	1307		J99genome_01055	KE21_01004
group_956	[locus_tag=HP_1104] [protein=cinnamyl-alcohol dehydrogenase ELI3-2 (cad)] [protein_id=AAD08150.1][location=1165328..1166374] [gbkey=CDS]	2	2	1	1	1713	43	4	893	1097	995		J99genome_01061	KE21_01009
group_957	[locus_tag=HP_1399] [protein=arginase (rocF)] [protein_id=AAD08436.1] [location=1459926..1460894][gbkey=CDS]	2	2	1	1	1716	308	1	968	968	968		J99genome_01063	KE21_01012
group_958	[locus_tag=HP_1401] [protein=conserved hypothetical protein] [protein_id=AAD08444.1][location=complement(1464048..1464755)] [gbkey=CDS]	2	2	1	1	1821	20	5	707	707	707		J99genome_01066	KE21_01014
group_959	[locus_tag=HP_1402] [protein=type I restriction enzyme R protein (hsdR)] [protein_id=AAD08445.1][location=complement(1464755..1467736)] [gbkey=CDS]	2	2	1	1	1823	20	7	1181	2978	2079		J99genome_01067	KE21_01015
group_960	[locus_tag=HP_1403] [protein=type I restriction enzyme M protein (hsdM)] [protein_id=AAD08446.1][location=1467803..1470256] [gbkey=CDS]	2	2	1	1	1825	20	8	374	2447	1410		J99genome_01068	KE21_01017
group_961	[locus_tag=HP_1530] [protein=purine nucleoside phosphorylase (punB)] [protein_id=AAD08569.1][location=1609150..1609692] [gbkey=CDS]	2	2	1	1	1933	522	1	542	542	542		J99genome_01074	KE21_00678
group_962	[locus_tag=HP_1527] [protein=predicted coding region HP1527] [protein_id=AAD08574.1][location=complement(1605956..1607395)] [gbkey=CDS]	2	2	1	1	1932	620	1	1439	1442	1440		J99genome_01076	KE21_00676
group_963	[locus_tag=HP_1499] [protein=predicted coding region HP1499] [protein_id=AAD08545.1][location=1571852..1572670] [gbkey=CDS]	2	2	1	1	1849	333	1	920	920	920		J99genome_01102	KE21_00651
group_964	[locus_tag=HP_1494] [protein=UDP-MurNac-tripeptide synthetase (murE)] [protein_id=AAD08535.1][location=1567157..1568500] [gbkey=CDS]	2	2	1	1	1900	299	1	1343	1343	1343		J99genome_01107	KE21_00646
group_965	[locus_tag=HP_1477] [protein=predicted coding region HP1477] [protein_id=AAD08529.1][location=complement(1548958..1549614)] [gbkey=CDS]	2	2	1	1	1880	461	1	656	656	656		J99genome_01124	KE21_00629
group_966	[locus_tag=HP_1470] [protein=DNA polymerase I (polA)] [protein_id=AAD08510.1] [location=complement(1540697..1543375)][gbkey=CDS]	2	2	1	1	1869	9	6	2675	2693	2684		J99genome_01131	KE21_00621
group_967	[locus_tag=HP_1453] [protein=conserved hypothetical protein] [protein_id=AAD08493.1][location=1521892..1524132] [gbkey=CDS]	2	2	1	1	1732	439	1	2234	2234	2234		J99genome_01148	KE21_01312
group_968	[locus_tag=HP_1448] [protein=ribonuclease P, protein component (rnpA)] [protein_id=AAD08489.1][location=1517075..1517560] [gbkey=CDS]	2	2	1	1	1737	493	1	485	485	485		J99genome_01152	KE21_01316
group_969	[locus_tag=HP_1440] [protein=predicted coding region HP1440] [protein_id=AAD08487.1][location=complement(1513143..1513922)] [gbkey=CDS]	2	2	1	1	1721	55	1	719	719	719		J99genome_01159	KE21_01323
group_970	[locus_tag=HP_0022] [protein=conserved hypothetical integral membrane protein] [protein_id=AAD07089.1][location=complement(21152..22717)] [gbkey=CDS]	2	2	1	1	1785	23	5	851	854	852		J99genome_01181	KE21_01430
group_971	hypothetical protein	2	2	1	1	1786	23	6	797	803	800		J99genome_01182	KE21_01431
group_972	[locus_tag=HP_1411] [protein=predicted coding region HP1411] [protein_id=AAD08453.1][location=1481000..1482859] [gbkey=CDS]	2	2	1	1	1806	13	9	929	968	948		J99genome_01190	KE21_01551
group_973	[locus_tag=HP_1409] [protein=predicted coding region HP1409] [protein_id=AAD08452.1][location=1477927..1479663] [gbkey=CDS]	2	2	1	1	1810	13	7	407	605	506		J99genome_01192	KE21_01548
group_974	[locus_tag=HP_1363] [protein=conserved hypothetical integral membrane protein] [protein_id=AAD08403.1][location=complement(1424392..1425792)] [gbkey=CDS]	2	2	1	1	1651	21	7	1394	1394	1394		J99genome_01215	KE21_00994
group_975	[locus_tag=HP_1361] [protein=competence locus E (comE3)] [protein_id=AAD08401.1] [location=complement(1421605..1422858)][gbkey=CDS]	2	2	1	1	1648	474	1	1313	1316	1314		J99genome_01217	KE21_00992
group_976	[locus_tag=HP_1351] [protein=predicted coding region HP1351] [protein_id=AAD08407.1][location=complement(1411346..1412218)] [gbkey=CDS]	2	2	1	1	1084	36	4	872	872	872		J99genome_01227	KE21_00981
group_977	[locus_tag=HP_1337] [protein=conserved hypothetical protein] [protein_id=AAD08379.1][location=complement(1397819..1398343)] [gbkey=CDS]	2	2	1	1	1101	448	1	515	515	515		J99genome_01241	KE21_00387
group_978	[locus_tag=HP_1328] [protein=cation efflux system protein (czcA)] [protein_id=AAD08369.1][location=1387400..1388416] [gbkey=CDS]	2	2	1	1	1113	34	1	1025	1025	1025		J99genome_01249	KE21_00395
group_979	[locus_tag=HP_1327] [protein=predicted coding region HP1327] [protein_id=AAD08377.1][location=1386165..1387403] [gbkey=CDS]	2	2	1	1	1114	34	3	1238	1238	1238		J99genome_01250	KE21_00396
group_980	[locus_tag=HP_1323] [protein=ribonuclease HII (rnhB)] [protein_id=AAD08367.1] [location=complement(1383299..1383928)][gbkey=CDS]	2	2	1	1	1666	24	4	89	614	351		J99genome_01254	KE21_00362
group_981	[locus_tag=HP_1291] [protein=conserved hypothetical protein] [protein_id=AAD08334.1][location=1366051..1366665] [gbkey=CDS]	2	2	1	1	1154	635	1	614	614	614		J99genome_01285	KE21_00432
group_982	[locus_tag=HP_1284] [protein=conserved hypothetical protein] [protein_id=AAD08327.1][location=complement(1360547..1361587)] [gbkey=CDS]	2	2	1	1	1163	127	2	1058	1058	1058		J99genome_01292	KE21_00439
group_983	[locus_tag=HP_1282] [protein=anthranilate synthase component I (trpE)] [protein_id=AAD08326.1][location=complement(1357267..1358769)] [gbkey=CDS]	2	2	1	1	1164	127	1	1502	1559	1530		J99genome_01293	KE21_00440
group_984	[locus_tag=HP_1279] [protein=anthranilate isomerase (trpC)] [protein_id=AAD08324.1] [location=complement(1354331..1355689)][gbkey=CDS]	2	2	1	1	1167	607	1	1358	1358	1358		J99genome_01296	KE21_00443
group_985	[locus_tag=HP_1277] [protein=tryptophan synthase, alpha subunit (trpA)] [protein_id=AAD08322.1][location=complement(1352363..1353151)] [gbkey=CDS]	2	2	1	1	1169	57	2	788	788	788		J99genome_01298	KE21_00445
group_986	[locus_tag=HP_1265] [protein=predicted coding region HP1265] [protein_id=AAD08320.1][location=1336951..1337937] [gbkey=CDS]	2	2	1	1	1183	377	1	992	992	992		J99genome_01310	KE21_00459
group_987	[locus_tag=HP_1254] [protein=biotin synthesis protein (bioC)] [protein_id=AAD08298.1][location=complement(1329960..1330682)] [gbkey=CDS]	2	2	1	1	1199	132	2	722	737	729		J99genome_01321	KE21_00471
group_988	[locus_tag=HP_1253] [protein=tryptophanyl-tRNA synthetase (trpS)] [protein_id=AAD08297.1][location=complement(1328909..1329928)] [gbkey=CDS]	2	2	1	1	1200	132	1	980	980	980		J99genome_01322	KE21_00472
group_989	[locus_tag=HP_1248] [protein=virulence associated protein homolog (vacB)] [protein_id=AAD08293.1][location=complement(1322761..1324695)] [gbkey=CDS]	2	2	1	1	1210	18	8	1934	1934	1934		J99genome_01327	KE21_00477
group_990	[locus_tag=HP_1226] [protein=oxygen-independent coproporphyrinogen III oxidase (hemN)][protein_id=AAD08271.1] [location=complement(1301547..1302605)][gbkey=CDS]	2	2	1	1	1235	22	4	1037	1037	1037		J99genome_01349	KE21_00907
group_991	[locus_tag=HP_1225] [protein=conserved hypothetical integral membrane protein] [protein_id=AAD08270.1][location=1301104..1301496] [gbkey=CDS]	2	2	1	1	1236	22	3	392	392	392		J99genome_01350	KE21_00906
group_992	[locus_tag=HP_1208] [protein=ulcer associated adenine specific DNA methyltransferase][protein_id=AAD08252.1] [location=complement(1285193..1286182)][gbkey=CDS]	2	2	1	1	1257	75	4	1061	1061	1061		J99genome_01366	KE21_00890
group_993	[locus_tag=HP_1207] [protein=predicted coding region HP1207] [protein_id=AAD08256.1][location=complement(1284324..1284992)] [gbkey=CDS]	2	2	1	1	1258	75	2	668	668	668		J99genome_01367	KE21_00889
group_994	[locus_tag=HP_1192] [protein=secreted protein involved in flagellar motility] [protein_id=AAD08238.1][location=complement(1263276..1263557)] [gbkey=CDS]	2	2	1	1	1055	137	2	164	326	245		J99genome_01386	KE21_00870
group_995	[locus_tag=HP_1191] [protein=ADP-heptose-lps heptosyltransferase II (rfaF)] [protein_id=AAD08237.1][location=1262036..1263085] [gbkey=CDS]	2	2	1	1	1056	137	1	1049	1049	1049		J99genome_01387	KE21_00869
group_996	[locus_tag=HP_1146] [protein=predicted coding region HP1146] [protein_id=AAD08201.1][location=complement(1210202..1210711)] [gbkey=CDS]	2	2	1	1	1334	97	1	263	791	527		J99genome_01431	KE21_00925
group_997	[locus_tag=HP_1141] [protein=methionyl-tRNA formyltransferase (fmt)] [protein_id=AAD08187.1][location=complement(1202071..1202982)] [gbkey=CDS]	2	2	1	1	1339	56	5	917	917	917		J99genome_01434	KE21_01354
group_998	[locus_tag=HP_1135] [protein=ATP synthase F1, subunit delta (atpH)] [protein_id=AAD08177.1][location=complement(1198157..1198699)] [gbkey=CDS]	2	2	1	1	1345	465	1	542	542	542		J99genome_01440	KE21_01360
group_999	[locus_tag=HP_1127] [protein=predicted coding region HP1127] [protein_id=AAD08182.1][location=complement(1192013..1192594)] [gbkey=CDS]	2	2	1	1	1353	608	1	791	794	792		J99genome_01447	KE21_01367
group_10	[locus_tag=HP_0413] [protein=transposase-like protein, PS3IS] [protein_id=AAD07479.1][location=complement(426032..426838)] [gbkey=CDS]	1	1	1	1	926	7	8	473	473	473	26695genome_01031
group_1012	[locus_tag=HP_1115] [protein=predicted coding region HP1115] [protein_id=AAD08165.1][location=complement(1177684..1178370)] [gbkey=CDS]	1	1	1	1	865	347	1	230	230	230			KE21_01485
group_1013	[locus_tag=HP_0489] [protein=predicted coding region HP0489] [protein_id=AAD07557.1] [location=515693..516580][gbkey=CDS]	1	1	1	1	1037	492	1	365	365	365			KE21_01516
group_1014	[locus_tag=HP_0004] [protein=carbonic anhydrase (icfA)] [protein_id=AAD07077.1] [location=complement(1932..2597)][gbkey=CDS]	1	1	1	1	2011	549	1	665	665	665	26695genome_00004
group_1015	[locus_tag=HP_0006] [protein=pantoate-beta-alanine ligase (panC)] [protein_id=AAD07079.1][location=3403..4233] [gbkey=CDS]	1	1	1	1	1626	226	2	830	830	830	26695genome_00006
group_1016	[locus_tag=HP_0317] [protein=outer membrane protein (omp9)] [protein_id=AAD07380.1] [location=complement(331854..334091)][gbkey=CDS]	1	1	1	1	1624	226	1	1904	1904	1904	26695genome_00012
group_1017	[locus_tag=HP_0021] [protein=predicted coding region HP0021] [protein_id=AAD07094.1] [location=complement(20569..21141)][gbkey=CDS]	1	1	1	1	1623	147	3	572	572	572	26695genome_00024
group_1018	[locus_tag=HP_0022] [protein=conserved hypothetical integral membrane protein] [protein_id=AAD07089.1][location=complement(21152..22717)] [gbkey=CDS]	1	1	1	1	2029	147	2	1565	1565	1565	26695genome_00025
group_1019	[locus_tag=HP_0025] [protein=outer membrane protein (omp2)] [protein_id=AAD07106.1] [location=complement(23324..25459)][gbkey=CDS]	1	1	1	1	2030	147	1	2135	2135	2135	26695genome_00026
group_1020	[locus_tag=HP_0028] [protein=conserved hypothetical secreted protein] [protein_id=AAD07099.1][location=28901..29434] [gbkey=CDS]	1	1	1	1	2032	621	1	527	527	527	26695genome_00029
group_1021	[locus_tag=HP_0030] [protein=predicted coding region HP0030] [protein_id=AAD07107.1] [location=complement(30071..31852)][gbkey=CDS]	1	1	1	1	2037	487	1	1781	1781	1781	26695genome_00031
group_1022	[locus_tag=HP_0032] [protein=conserved hypothetical protein] [protein_id=AAD07101.1] [location=32405..32680][gbkey=CDS]	1	1	1	1	1620	180	2	275	275	275	26695genome_00033
group_1023	[locus_tag=HP_0033] [protein=ATP-dependent C1p protease (clpA)] [protein_id=AAD07102.1][location=32680..34905] [gbkey=CDS]	1	1	1	1	1619	180	1	2225	2225	2225	26695genome_00034
group_1024	[locus_tag=HP_0036] [protein=predicted coding region HP0036] [protein_id=AAD07109.1] [location=35544..36548][gbkey=CDS]	1	1	1	1	1618	182	1	1004	1004	1004	26695genome_00037
group_1025	[locus_tag=HP_0037] [protein=NADH-ubiquinone oxidoreductase subunit] [protein_id=AAD07105.1][location=36556..37611] [gbkey=CDS]	1	1	1	1	1617	182	2	1055	1055	1055	26695genome_00038
group_1026	[locus_tag=HP_0039] [protein=predicted coding region HP0039] [protein_id=AAD07119.1] [location=38472..38744][gbkey=CDS]	1	1	1	1	1615	170	1	269	269	269	26695genome_00041
group_1027	[locus_tag=HP_0040] [protein=predicted coding region HP0040] [protein_id=AAD07120.1] [location=38710..39453][gbkey=CDS]	1	1	1	1	2048	170	2	743	743	743	26695genome_00042
group_1028	[locus_tag=HP_0041] [protein=predicted coding region HP0041] [protein_id=AAD07121.1] [location=39446..39817][gbkey=CDS]	1	1	1	1	2049	170	3	371	371	371	26695genome_00043
group_1029	[locus_tag=HP_0048] [protein=transcriptional regulator (hypF)] [protein_id=AAD07115.1][location=complement(46042..48351)] [gbkey=CDS]	1	1	1	1	2057	342	1	2273	2273	2273	26695genome_00049
group_1030	[locus_tag=HP_0050] [protein=adenine specific DNA methyltransferase (dpnA)] [protein_id=AAD07116.1][location=complement(49335..50033)] [gbkey=CDS]	1	1	1	1	1614	422	1	698	698	698	26695genome_00051
group_1031	hypothetical protein	1	1	1	1	2063	89	3	230	230	230	26695genome_00053
group_1032	[locus_tag=HP_0052] [protein=predicted coding region HP0052] [protein_id=AAD07127.1] [location=complement(51272..52264)][gbkey=CDS]	1	1	1	1	2064	89	4	1028	1028	1028	26695genome_00054
group_1033	[locus_tag=HP_0053] [protein=predicted coding region HP0053] [protein_id=AAD07128.1] [location=complement(52459..53718)][gbkey=CDS]	1	1	1	1	2065	89	2	1259	1259	1259	26695genome_00055
group_1034	[locus_tag=HP_0054] [protein=adenine/cytosine DNA methyltransferase] [protein_id=AAD07124.1][location=complement(53715..56186)] [gbkey=CDS]	1	1	1	1	2066	89	1	2471	2471	2471	26695genome_00056
group_1035	[locus_tag=HP_0057] [protein=predicted coding region HP0057] [protein_id=AAD07135.1] [location=61619..61828][gbkey=CDS]	1	1	1	1	2068	3	6	209	209	209	26695genome_00059
group_1036	hypothetical protein	1	1	1	1	1600	3	7	89	89	89	26695genome_00060
group_1037	hypothetical protein	1	1	1	1	1601	3	8	506	506	506	26695genome_00061
group_1038	[locus_tag=HP_0059] [protein=predicted coding region HP0059] [protein_id=AAD07136.1] [location=63145..63999][gbkey=CDS]	1	1	1	1	1602	3	9	854	854	854	26695genome_00062
group_1039	[locus_tag=HP_0060] [protein=predicted coding region HP0060] [protein_id=AAD07137.1] [location=64016..66457][gbkey=CDS]	1	1	1	1	1603	3	10	2441	2441	2441	26695genome_00063
group_1040	[locus_tag=HP_0061] [protein=predicted coding region HP0061] [protein_id=AAD07138.1] [location=66454..67023][gbkey=CDS]	1	1	1	1	1604	3	11	569	569	569	26695genome_00064
group_1041	[locus_tag=HP_0062] [protein=predicted coding region HP0062] [protein_id=AAD07139.1] [location=67039..67299][gbkey=CDS]	1	1	1	1	1605	3	12	260	260	260	26695genome_00065
group_1042	[locus_tag=HP_0063] [protein=predicted coding region HP0063] [protein_id=AAD07140.1] [location=67310..68800][gbkey=CDS]	1	1	1	1	1606	3	13	1490	1490	1490	26695genome_00066
group_1043	[locus_tag=HP_0064] [protein=predicted coding region HP0064] [protein_id=AAD07141.1] [location=68770..69189][gbkey=CDS]	1	1	1	1	1607	3	14	419	419	419	26695genome_00067
group_1044	[locus_tag=HP_0065] [protein=predicted coding region HP0065] [protein_id=AAD07142.1] [location=69191..69544][gbkey=CDS]	1	1	1	1	1608	3	15	353	353	353	26695genome_00068
group_1045	[locus_tag=HP_0066] [protein=conserved hypothetical ATP-binding protein] [protein_id=AAD07129.1][location=69468..71963] [gbkey=CDS]	1	1	1	1	1609	3	16	2426	2426	2426	26695genome_00069
group_1046	[locus_tag=HP_0078] [protein=predicted coding region HP0078] [protein_id=AAD07149.1] [location=82058..82315][gbkey=CDS]	1	1	1	1	2102	29	1	257	257	257	26695genome_00082
group_1047	[locus_tag=HP_0080] [protein=predicted coding region HP0080] [protein_id=AAD07151.1] [location=84359..86140][gbkey=CDS]	1	1	1	1	1599	29	5	1781	1781	1781	26695genome_00084
group_1049	[locus_tag=HP_0087] [protein=predicted coding region HP0087] [protein_id=AAD07159.1] [location=complement(91558..92931)][gbkey=CDS]	1	1	1	1	1595	331	1	1373	1373	1373	26695genome_00090
group_1050	[locus_tag=HP_0091] [protein=type II restriction enzyme R protein (hsdR)] [protein_id=AAD07162.1][location=97256..98089] [gbkey=CDS]	1	1	1	1	1592	254	1	833	833	833	26695genome_00095
group_1051	[locus_tag=HP_0092] [protein=type II restriction enzyme M protein (hsdM)] [protein_id=AAD07163.1][location=98083..98916] [gbkey=CDS]	1	1	1	1	1593	254	2	833	833	833	26695genome_00096
group_1052	[locus_tag=HP_0097] [protein=predicted coding region HP0097] [protein_id=AAD07171.1] [location=complement(101643..102356)][gbkey=CDS]	1	1	1	1	2125	594	1	713	713	713	26695genome_00101
group_1053	[locus_tag=HP_0101] [protein=predicted coding region HP0101] [protein_id=AAD07180.1] [location=107471..108232][gbkey=CDS]	1	1	1	1	1590	79	1	761	761	761	26695genome_00105
group_1054	[locus_tag=HP_0104] [protein=2',3'-cyclic-nucleotide 2'-phosphodiesterase (cpdB)] [protein_id=AAD07174.1][location=complement(110928..112673)] [gbkey=CDS]	1	1	1	1	1589	409	1	1745	1745	1745	26695genome_00108
group_1055	[locus_tag=HP_0107] [protein=cysteine synthetase (cysK)] [protein_id=AAD07177.1] [location=complement(114500..115420)][gbkey=CDS]	1	1	1	1	1588	195	1	917	917	917	26695genome_00111
group_1056	[locus_tag=HP_0108] [protein=predicted coding region HP0108] [protein_id=AAD07181.1] [location=115459..116019][gbkey=CDS]	1	1	1	1	2138	195	2	488	488	488	26695genome_00112
group_1057	[locus_tag=HP_0110] [protein=co-chaperone and heat shock protein (grpE)] [protein_id=AAD07179.1][location=complement(118254..118823)] [gbkey=CDS]	1	1	1	1	2140	201	1	569	569	569	26695genome_00114
group_1058	[locus_tag=HP_0111] [protein=predicted coding region HP0111] [protein_id=AAD07182.1] [location=complement(118823..119653)][gbkey=CDS]	1	1	1	1	2139	201	2	830	830	830	26695genome_00115
group_1059	[locus_tag=HP_0113] [protein=predicted coding region HP0113] [protein_id=AAD07187.1] [location=120696..120992][gbkey=CDS]	1	1	1	1	2145	338	1	296	296	296	26695genome_00117
group_1060	[locus_tag=HP_0118] [protein=predicted coding region HP0118] [protein_id=AAD07189.1] [location=complement(127931..129118)][gbkey=CDS]	1	1	1	1	1584	143	1	1187	1187	1187	26695genome_00122
group_1061	[locus_tag=HP_0120] [protein=predicted coding region HP0120] [protein_id=AAD07196.1] [location=complement(131053..132249)][gbkey=CDS]	1	1	1	1	2151	143	3	1196	1196	1196	26695genome_00124
group_1062	[locus_tag=HP_0129] [protein=predicted coding region HP0129] [protein_id=AAD07198.1] [location=139617..140042][gbkey=CDS]	1	1	1	1	1583	211	1	425	425	425	26695genome_00131
group_1063	[locus_tag=HP_0130] [protein=predicted coding region HP0130] [protein_id=AAD07199.1] [location=140453..141313][gbkey=CDS]	1	1	1	1	1582	211	2	860	860	860	26695genome_00132
group_1064	[locus_tag=HP_0149] [protein=predicted coding region HP0149] [protein_id=AAD07223.1] [location=159937..160521][gbkey=CDS]	1	1	1	1	1580	507	1	584	584	584	26695genome_00152
group_1065	[locus_tag=HP_0156] [protein=predicted coding region HP0156] [protein_id=AAD07227.1] [location=165543..166145][gbkey=CDS]	1	1	1	1	1578	634	1	596	596	596	26695genome_00159
group_1066	[locus_tag=HP_0159] [protein=lipopolysaccharide 1,2-glucosyltransferase (rfaJ)] [protein_id=AAD07221.1][location=complement(167613..168731)] [gbkey=CDS]	1	1	1	1	2192	210	2	1118	1118	1118	26695genome_00162
group_1067	[locus_tag=HP_0160] [protein=conserved hypothetical secreted protein] [protein_id=AAD07230.1][location=168882..169802] [gbkey=CDS]	1	1	1	1	2193	210	1	920	920	920	26695genome_00163
group_1068	[locus_tag=HP_0167] [protein=predicted coding region HP0167] [protein_id=AAD07240.1] [location=complement(174691..175164)][gbkey=CDS]	1	1	1	1	2201	266	2	473	473	473	26695genome_00169
group_1069	[locus_tag=HP_0168] [protein=predicted coding region HP0168] [protein_id=AAD07241.1] [location=complement(175143..175406)][gbkey=CDS]	1	1	1	1	2202	266	1	263	263	263	26695genome_00170
group_1070	[locus_tag=HP_0170] [protein=predicted coding region HP0170] [protein_id=AAD07242.1] [location=complement(176724..177485)][gbkey=CDS]	1	1	1	1	1575	482	1	761	761	761	26695genome_00172
group_1071	[locus_tag=HP_0172] [protein=molybdopterin biosynthesis protein (moeA)] [protein_id=AAD07237.1][location=complement(178712..179887)] [gbkey=CDS]	1	1	1	1	1574	622	1	1175	1175	1175	26695genome_00174
group_1072	[locus_tag=HP_0180] [protein=apolipoprotein N-acyltransferase (cute)] [protein_id=AAD07250.1][location=complement(186462..187739)] [gbkey=CDS]	1	1	1	1	2222	221	2	1232	1232	1232	26695genome_00182
group_1073	[locus_tag=HP_0181] [protein=predicted coding region HP0181] [protein_id=AAD07253.1] [location=187997..188671][gbkey=CDS]	1	1	1	1	2223	221	1	701	701	701	26695genome_00183
group_1074	[locus_tag=HP_0185] [protein=predicted coding region HP0185] [protein_id=AAD07255.1] [location=192011..192814][gbkey=CDS]	1	1	1	1	2227	44	1	803	803	803	26695genome_00187
group_1075	[locus_tag=HP_0186] [protein=predicted coding region HP0186] [protein_id=AAD07264.1] [location=complement(193210..194424)][gbkey=CDS]	1	1	1	1	2226	44	5	1232	1232	1232	26695genome_00188
group_1076	[locus_tag=HP_0187] [protein=predicted coding region HP0187] [protein_id=AAD07265.1] [location=complement(194451..194738)][gbkey=CDS]	1	1	1	1	2229	44	4	287	287	287	26695genome_00189
group_1077	[locus_tag=HP_0194] [protein=triosephosphate isomerase (tpi)] [protein_id=AAD07261.1][location=200992..201696] [gbkey=CDS]	1	1	1	1	2236	444	1	704	704	704	26695genome_00196
group_1078	[locus_tag=HP_0203] [protein=predicted coding region HP0203] [protein_id=AAD07274.1] [location=207932..208207][gbkey=CDS]	1	1	1	1	1572	186	1	275	275	275	26695genome_00205
group_1079	hypothetical protein	1	1	1	1	1571	186	2	110	110	110	26695genome_00206
group_1080	[locus_tag=HP_0205] [protein=predicted coding region HP0205] [protein_id=AAD07276.1] [location=complement(209265..211646)][gbkey=CDS]	1	1	1	1	2253	233	2	2381	2381	2381	26695genome_00208
group_1081	[locus_tag=HP_0206] [protein=predicted coding region HP0206] [protein_id=AAD07277.1] [location=complement(211850..212176)][gbkey=CDS]	1	1	1	1	2254	233	1	326	326	326	26695genome_00209
group_1082	[locus_tag=HP_0159] [protein=lipopolysaccharide 1,2-glucosyltransferase (rfaJ)] [protein_id=AAD07221.1][location=complement(167613..168731)] [gbkey=CDS]	1	1	1	1	1569	150	1	1055	1055	1055	26695genome_00211
group_1083	[locus_tag=HP_0159] [protein=lipopolysaccharide 1,2-glucosyltransferase (rfaJ)] [protein_id=AAD07221.1][location=complement(167613..168731)] [gbkey=CDS]	1	1	1	1	1567	150	2	119	119	119	26695genome_00212
group_1084	[locus_tag=HP_0209] [protein=predicted coding region HP0209] [protein_id=AAD07285.1] [location=214745..216097][gbkey=CDS]	1	1	1	1	1568	150	3	1316	1316	1316	26695genome_00213
group_1085	[locus_tag=HP_0211] [protein=conserved hypothetical secreted protein] [protein_id=AAD07279.1][location=complement(218266..219018)] [gbkey=CDS]	1	1	1	1	2262	273	1	752	752	752	26695genome_00215
group_1086	[locus_tag=HP_0212] [protein=succinyl-diaminopimelate desuccinylase (dapE)] [protein_id=AAD07280.1][location=complement(219098..220249)] [gbkey=CDS]	1	1	1	1	2263	273	2	1151	1151	1151	26695genome_00216
group_1087	[locus_tag=HP_0214] [protein=sodium-dependent transporter (huNaDC-1)] [protein_id=AAD07282.1][location=222220..223878] [gbkey=CDS]	1	1	1	1	1566	591	1	1658	1658	1658	26695genome_00218
group_1088	[locus_tag=HP_0216] [protein=conserved hypothetical protein] [protein_id=AAD07284.1] [location=224692..225798][gbkey=CDS]	1	1	1	1	1565	179	1	1106	1106	1106	26695genome_00220
group_1089	[locus_tag=HP_0217] [protein=predicted coding region HP0217] [protein_id=AAD07286.1] [location=225849..226991][gbkey=CDS]	1	1	1	1	1563	179	2	1142	1142	1142	26695genome_00221
group_1090	[locus_tag=HP_0219] [protein=predicted coding region HP0219] [protein_id=AAD07295.1] [location=227686..228165][gbkey=CDS]	1	1	1	1	1561	454	1	461	461	461	26695genome_00223
group_1091	[locus_tag=HP_0222] [protein=predicted coding region HP0222] [protein_id=AAD07296.1] [location=230651..230872][gbkey=CDS]	1	1	1	1	1559	586	1	221	221	221	26695genome_00226
group_1092	[locus_tag=HP_1342] [protein=outer membrane protein (omp29)] [protein_id=AAD08391.1][location=1400936..1403011] [gbkey=CDS]	1	1	1	1	2276	396	1	2075	2075	2075	26695genome_00230
group_1093	[locus_tag=HP_1342] [protein=outer membrane protein (omp29)] [protein_id=AAD08391.1][location=1400936..1403011] [gbkey=CDS]	1	1	1	1	1082	129	1	2075	2075	2075	26695genome_01371
group_1094	[locus_tag=HP_0229] [protein=outer membrane protein (omp6)] [protein_id=AAD07298.1] [location=complement(238708..240159)][gbkey=CDS]	1	1	1	1	1554	38	3	1451	1451	1451	26695genome_00233
group_1095	[locus_tag=HP_0230] [protein=CTP:CMP-3-deoxy-D-manno-octulosonate-cytidylyl-transferase (kdsB)] [protein_id=AAD07299.1] [location=complement(240354..241085)][gbkey=CDS]	1	1	1	1	1555	38	4	731	731	731	26695genome_00234
group_1097	[locus_tag=HP_0234] [protein=conserved hypothetical integral membrane protein] [protein_id=AAD07302.1][location=243849..244379] [gbkey=CDS]	1	1	1	1	1553	37	4	530	530	530	26695genome_00238
group_1099	[locus_tag=HP_0236] [protein=predicted coding region HP0236] [protein_id=AAD07310.1] [location=complement(246258..246629)][gbkey=CDS]	1	1	1	1	1550	37	5	371	371	371	26695genome_00240
group_11	[locus_tag=HP_0413] [protein=transposase-like protein, PS3IS] [protein_id=AAD07479.1][location=complement(426032..426838)] [gbkey=CDS]	1	1	1	1	419	8	7	1328	1328	1328		J99genome_00135
group_1100	[locus_tag=HP_0239] [protein=glutamyl-tRNA reductase (hemA)] [protein_id=AAD07306.1] [location=complement(249297..250646)][gbkey=CDS]	1	1	1	1	2290	103	1	1349	1349	1349	26695genome_00243
group_1101	[locus_tag=HP_0240] [protein=octaprenyl-diphosphate synthase (ispB)] [protein_id=AAD07307.1][location=complement(250646..251569)] [gbkey=CDS]	1	1	1	1	2291	103	3	923	923	923	26695genome_00244
group_1102	[locus_tag=HP_0241] [protein=predicted coding region HP0241] [protein_id=AAD07311.1] [location=complement(251579..251974)][gbkey=CDS]	1	1	1	1	2292	103	2	395	395	395	26695genome_00245
group_1103	[locus_tag=HP_0249] [protein=predicted coding region HP0249] [protein_id=AAD07322.1] [location=258179..258718][gbkey=CDS]	1	1	1	1	2300	407	1	539	539	539	26695genome_00253
group_1104	[locus_tag=HP_0257] [protein=conserved hypothetical secreted protein] [protein_id=AAD07325.1][location=266362..267021] [gbkey=CDS]	1	1	1	1	1548	252	2	659	659	659	26695genome_00261
group_1105	[locus_tag=HP_0258] [protein=conserved hypothetical integral membrane protein] [protein_id=AAD07326.1][location=267021..268067] [gbkey=CDS]	1	1	1	1	2312	252	1	1046	1046	1046	26695genome_00262
group_1106	[locus_tag=HP_0262] [protein=predicted coding region HP0262] [protein_id=AAD07336.1] [location=271081..271683][gbkey=CDS]	1	1	1	1	2316	41	1	602	602	602	26695genome_00266
group_1107	[locus_tag=HP_0274] [protein=conserved hypothetical protein] [protein_id=AAD07338.1] [location=282703..283101][gbkey=CDS]	1	1	1	1	2327	639	1	398	398	398	26695genome_00278
group_1108	[locus_tag=HP_0276] [protein=predicted coding region HP0276] [protein_id=AAD07349.1] [location=284418..284975][gbkey=CDS]	1	1	1	1	2330	550	1	557	557	557	26695genome_00280
group_1109	[locus_tag=HP_0279] [protein=lipopolysaccharide heptosyltransferase-1 (rfaC)] [protein_id=AAD07342.1][location=286747..287769] [gbkey=CDS]	1	1	1	1	2334	416	1	1022	1022	1022	26695genome_00283
group_1110	[locus_tag=HP_0287] [protein=predicted coding region HP0287] [protein_id=AAD07359.1] [location=296953..297471][gbkey=CDS]	1	1	1	1	2344	52	2	518	518	518	26695genome_00291
group_1111	[locus_tag=HP_0289] [protein=toxin-like outer membrane protein] [protein_id=AAD07355.1][location=298024..306705] [gbkey=CDS]	1	1	1	1	2346	52	1	8681	8681	8681	26695genome_00293
group_1112	[locus_tag=HP_0291] [protein=predicted coding region HP0291] [protein_id=AAD07361.1] [location=307975..308265][gbkey=CDS]	1	1	1	1	2349	619	1	290	290	290	26695genome_00295
group_1113	[locus_tag=HP_0293] [protein=para-aminobenzoate synthetase (pabB)] [protein_id=AAD07357.1][location=309151..310830] [gbkey=CDS]	1	1	1	1	2350	525	1	1679	1679	1679	26695genome_00297
group_1114	[locus_tag=HP_0304] [protein=predicted coding region HP0304] [protein_id=AAD07373.1] [location=321928..322917][gbkey=CDS]	1	1	1	1	2366	643	1	989	989	989	26695genome_00308
group_1115	[locus_tag=HP_0309] [protein=conserved hypothetical protein] [protein_id=AAD07375.1] [location=325790..326668][gbkey=CDS]	1	1	1	1	2370	563	1	878	878	878	26695genome_00313
group_1116	[locus_tag=HP_0311] [protein=predicted coding region HP0311] [protein_id=AAD07384.1] [location=327608..327976][gbkey=CDS]	1	1	1	1	2373	209	1	368	368	368	26695genome_00315
group_1117	[locus_tag=HP_0312] [protein=conserved hypothetical ATP-binding protein] [protein_id=AAD07377.1][location=327976..328941] [gbkey=CDS]	1	1	1	1	2378	209	2	965	965	965	26695genome_00316
group_1118	[locus_tag=HP_0315] [protein=virulence associated protein D (vapD)] [protein_id=AAD07379.1][location=complement(330588..330872)] [gbkey=CDS]	1	1	1	1	1539	83	2	284	284	284	26695genome_00318
group_1119	[locus_tag=HP_0316] [protein=predicted coding region HP0316] [protein_id=AAD07385.1] [location=complement(330853..331245)][gbkey=CDS]	1	1	1	1	793	83	3	392	392	392	26695genome_00319
group_1120	[locus_tag=HP_0322] [protein=poly E-rich protein] [protein_id=AAD07390.1] [location=complement(337756..339273)][gbkey=CDS]	1	1	1	1	1533	452	1	1517	1517	1517	26695genome_00325
group_1121	[locus_tag=HP_0324] [protein=outer membrane protein (omp10)] [protein_id=AAD07398.1] [location=complement(339965..340729)][gbkey=CDS]	1	1	1	1	796	280	1	737	737	737	26695genome_00327
group_1122	[locus_tag=HP_0326] [protein=CMP-N-acetylneuraminic acid synthetase (neuA)] [protein_id=AAD07393.1][location=341563..343116] [gbkey=CDS]	1	1	1	1	1529	381	1	1553	1553	1553	26695genome_00329
group_1123	[locus_tag=HP_0328] [protein=conserved hypothetical protein] [protein_id=AAD07395.1] [location=complement(343588..344526)][gbkey=CDS]	1	1	1	1	1522	632	1	938	938	938	26695genome_00331
group_1124	[locus_tag=HP_0334] [protein=conserved hypothetical protein] [protein_id=AAD07403.1] [location=348416..348820][gbkey=CDS]	1	1	1	1	801	14	7	404	404	404	26695genome_00338
group_1125	[locus_tag=HP_0335] [protein=predicted coding region HP0335] [protein_id=AAD07407.1] [location=349106..349294][gbkey=CDS]	1	1	1	1	800	14	8	188	188	188	26695genome_00339
group_1126	[locus_tag=HP_0336] [protein=predicted coding region HP0336] [protein_id=AAD07408.1] [location=349236..349652][gbkey=CDS]	1	1	1	1	799	14	9	416	416	416	26695genome_00340
group_1127	[locus_tag=HP_0337] [protein=predicted coding region HP0337] [protein_id=AAD07409.1] [location=349779..350084][gbkey=CDS]	1	1	1	1	798	14	10	305	305	305	26695genome_00341
group_1128	[locus_tag=HP_0338] [protein=predicted coding region HP0338] [protein_id=AAD07410.1] [location=350068..350634][gbkey=CDS]	1	1	1	1	797	14	11	566	566	566	26695genome_00342
group_1129	[locus_tag=HP_0339] [protein=predicted coding region HP0339] [protein_id=AAD07411.1] [location=350692..351042][gbkey=CDS]	1	1	1	1	1503	14	12	377	377	377	26695genome_00343
group_1130	[locus_tag=HP_0340] [protein=predicted coding region HP0340] [protein_id=AAD07412.1] [location=351030..351296][gbkey=CDS]	1	1	1	1	1504	14	13	266	266	266	26695genome_00344
group_1131	[locus_tag=HP_0342] [protein=predicted coding region HP0342] [protein_id=AAD07413.1] [location=351596..351988][gbkey=CDS]	1	1	1	1	1505	14	6	386	386	386	26695genome_00345
group_1132	[locus_tag=HP_0343] [protein=predicted coding region HP0343] [protein_id=AAD07414.1] [location=351988..352410][gbkey=CDS]	1	1	1	1	1506	14	5	422	422	422	26695genome_00346
group_1133	[locus_tag=HP_0344] [protein=predicted coding region HP0344] [protein_id=AAD07415.1] [location=352310..352774][gbkey=CDS]	1	1	1	1	1507	14	4	410	410	410	26695genome_00347
group_1134	[locus_tag=HP_0345] [protein=predicted coding region HP0345] [protein_id=AAD07416.1] [location=352764..353099][gbkey=CDS]	1	1	1	1	1508	14	3	335	335	335	26695genome_00348
group_1135	[locus_tag=HP_0346] [protein=predicted coding region HP0346] [protein_id=AAD07417.1] [location=353219..354001][gbkey=CDS]	1	1	1	1	1509	14	2	770	770	770	26695genome_00349
group_1136	[locus_tag=HP_0347] [protein=conserved hypothetical protein] [protein_id=AAD07404.1] [location=complement(353995..354891)][gbkey=CDS]	1	1	1	1	1510	14	1	896	896	896	26695genome_00350
group_1137	[locus_tag=HP_0350] [protein=predicted coding region HP0350] [protein_id=AAD07425.1] [location=358326..358994][gbkey=CDS]	1	1	1	1	805	583	1	668	668	668	26695genome_00353
group_1138	[locus_tag=HP_0356] [protein=predicted coding region HP0356] [protein_id=AAD07426.1] [location=366226..366984][gbkey=CDS]	1	1	1	1	1495	392	1	758	758	758	26695genome_00359
group_1139	[locus_tag=HP_0358] [protein=predicted coding region HP0358] [protein_id=AAD07427.1] [location=complement(367903..369438)][gbkey=CDS]	1	1	1	1	1493	423	1	1535	1535	1535	26695genome_00361
group_1140	[locus_tag=HP_0366] [protein=spore coat polysaccharide biosynthesis protein C] [protein_id=AAD07433.1][location=complement(374950..376077)] [gbkey=CDS]	1	1	1	1	1397	208	2	1127	1127	1127	26695genome_00370
group_1141	[locus_tag=HP_0367] [protein=predicted coding region HP0367] [protein_id=AAD07436.1] [location=complement(376074..376682)][gbkey=CDS]	1	1	1	1	1396	208	1	608	608	608	26695genome_00371
group_1142	hypothetical protein	1	1	1	1	1480	491	1	176	176	176	26695genome_00374
group_1143	[locus_tag=HP_0374] [protein=conserved hypothetical protein] [protein_id=AAD07443.1] [location=complement(383091..383771)][gbkey=CDS]	1	1	1	1	1476	117	1	680	680	680	26695genome_00379
group_1144	[locus_tag=HP_0379] [protein=fucosyltransferase] [protein_id=AAD07447.1] [location=388835..390112][gbkey=CDS]	1	1	1	1	1471	636	1	1277	1277	1277	26695genome_00384
group_1145	[locus_tag=HP_0381] [protein=protoporphyrinogen oxidase (hemK)] [protein_id=AAD07450.1][location=complement(391537..392367)] [gbkey=CDS]	1	1	1	1	1401	430	1	830	830	830	26695genome_00386
group_1146	[locus_tag=HP_0384] [protein=predicted coding region HP0384] [protein_id=AAD07464.1] [location=complement(394337..395089)][gbkey=CDS]	1	1	1	1	1464	91	4	752	752	752	26695genome_00389
group_1147	[locus_tag=HP_0394] [protein=predicted coding region HP0394] [protein_id=AAD07466.1] [location=complement(403953..404711)][gbkey=CDS]	1	1	1	1	1402	515	1	758	758	758	26695genome_00399
group_1148	[locus_tag=HP_0398] [protein=predicted coding region HP0398] [protein_id=AAD07467.1] [location=complement(408854..409402)][gbkey=CDS]	1	1	1	1	1449	510	1	548	548	548	26695genome_00403
group_1149	[locus_tag=HP_0408] [protein=predicted coding region HP0408] [protein_id=AAD07487.1] [location=421633..422121][gbkey=CDS]	1	1	1	1	1437	62	4	488	488	488	26695genome_00413
group_1150	hypothetical protein	1	1	1	1	1433	456	1	107	107	107	26695genome_00415
group_1151	[locus_tag=HP_1008] [protein=IS200 insertion sequence from SARA17] [protein_id=AAD08053.1][location=1069967..1070383] [gbkey=CDS]	1	1	1	1	1428	162	2	368	368	368	26695genome_00423
group_1152	[locus_tag=HP_1008] [protein=IS200 insertion sequence from SARA17] [protein_id=AAD08053.1][location=1069967..1070383] [gbkey=CDS]	1	1	1	1	927	7	7	368	368	368	26695genome_01032
group_1153	[locus_tag=HP_0417] [protein=methionyl-tRNA synthetase (metS)] [protein_id=AAD07483.1][location=430899..432851] [gbkey=CDS]	1	1	1	1	1407	255	1	1952	1952	1952	26695genome_00426
group_1154	[locus_tag=HP_0418] [protein=predicted coding region HP0418] [protein_id=AAD07489.1] [location=432852..433859][gbkey=CDS]	1	1	1	1	1408	255	2	1007	1007	1007	26695genome_00427
group_1155	[locus_tag=HP_0420] [protein=predicted coding region HP0420] [protein_id=AAD07490.1] [location=434665..435093][gbkey=CDS]	1	1	1	1	1409	575	1	428	428	428	26695genome_00429
group_1156	[locus_tag=HP_1412] [protein=predicted coding region HP1412] [protein_id=AAD08454.1][location=1482975..1483901] [gbkey=CDS]	1	1	1	1	1419	2	1	926	926	926	26695genome_00432
group_1157	[locus_tag=HP_1412] [protein=predicted coding region HP1412] [protein_id=AAD08454.1][location=1482975..1483901] [gbkey=CDS]	1	1	1	1	1798	81	4	926	926	926	26695genome_01439
group_1158	[locus_tag=HP_1411] [protein=predicted coding region HP1411] [protein_id=AAD08453.1][location=1481000..1482859] [gbkey=CDS]	1	1	1	1	1418	2	2	1859	1859	1859	26695genome_00433
group_1159	[locus_tag=HP_1411] [protein=predicted coding region HP1411] [protein_id=AAD08453.1][location=1481000..1482859] [gbkey=CDS]	1	1	1	1	1799	81	3	1859	1859	1859	26695genome_01438
group_1160	[locus_tag=HP_1409] [protein=predicted coding region HP1409] [protein_id=AAD08452.1][location=1477927..1479663] [gbkey=CDS]	1	1	1	1	1416	2	4	1733	1733	1733	26695genome_00435
group_1161	[locus_tag=HP_1409] [protein=predicted coding region HP1409] [protein_id=AAD08452.1][location=1477927..1479663] [gbkey=CDS]	1	1	1	1	1801	81	1	1733	1733	1733	26695genome_01436
group_1162	hypothetical protein	1	1	1	1	1415	2	5	113	113	113	26695genome_00436
group_1163	[locus_tag=HP_0428] [protein=phage/colicin/tellurite resistance cluster terY protein][protein_id=AAD07497.1] [location=449150..449707] [gbkey=CDS]	1	1	1	1	1414	2	6	545	545	545	26695genome_00437
group_1164	hypothetical protein	1	1	1	1	1413	2	7	98	98	98	26695genome_00438
group_1165	[locus_tag=HP_0430] [protein=predicted coding region HP0430] [protein_id=AAD07513.1] [location=449956..450123][gbkey=CDS]	1	1	1	1	1412	2	8	242	242	242	26695genome_00439
group_1166	[locus_tag=HP_0431] [protein=protein phosphatase 2C homolog (ptc1)] [protein_id=AAD07498.1][location=450127..450813] [gbkey=CDS]	1	1	1	1	1411	2	9	686	686	686	26695genome_00440
group_1167	[locus_tag=HP_0432] [protein=protein kinase C-like protein] [protein_id=AAD07499.1] [location=450804..451694][gbkey=CDS]	1	1	1	1	1410	2	10	890	890	890	26695genome_00441
group_1168	[locus_tag=HP_0433] [protein=predicted coding region HP0433] [protein_id=AAD07504.1] [location=451722..452165][gbkey=CDS]	1	1	1	1	826	2	11	428	428	428	26695genome_00442
group_1169	[locus_tag=HP_0434] [protein=predicted coding region HP0434] [protein_id=AAD07505.1] [location=452159..453328][gbkey=CDS]	1	1	1	1	827	2	12	1169	1169	1169	26695genome_00443
group_1170	[locus_tag=HP_0435] [protein=predicted coding region HP0435] [protein_id=AAD07506.1] [location=453399..453974][gbkey=CDS]	1	1	1	1	828	2	13	575	575	575	26695genome_00444
group_1171	[locus_tag=HP_0436] [protein=predicted coding region HP0436] [protein_id=AAD07507.1] [location=453958..454323][gbkey=CDS]	1	1	1	1	829	2	14	341	341	341	26695genome_00445
group_1172	[locus_tag=HP_0439] [protein=predicted coding region HP0439] [protein_id=AAD07508.1] [location=complement(456080..457180)][gbkey=CDS]	1	1	1	1	832	2	17	1100	1100	1100	26695genome_00448
group_1173	[locus_tag=HP_0440] [protein=DNA topoisomerase I (topA)] [protein_id=AAD07502.1] [location=complement(457297..459330)][gbkey=CDS]	1	1	1	1	833	2	18	2033	2033	2033	26695genome_00449
group_1174	[locus_tag=HP_0441] [protein=VirB4 homolog] [protein_id=AAD07503.1] [location=complement(459333..461756)][gbkey=CDS]	1	1	1	1	834	2	19	2423	2423	2423	26695genome_00450
group_1175	[locus_tag=HP_0442] [protein=predicted coding region HP0442] [protein_id=AAD07509.1] [location=complement(461749..462015)][gbkey=CDS]	1	1	1	1	835	2	20	266	266	266	26695genome_00451
group_1176	[locus_tag=HP_0443] [protein=predicted coding region HP0443] [protein_id=AAD07510.1] [location=complement(462016..462318)][gbkey=CDS]	1	1	1	1	836	2	21	275	275	275	26695genome_00452
group_1177	[locus_tag=HP_0444] [protein=predicted coding region HP0444] [protein_id=AAD07511.1] [location=complement(462315..463838)][gbkey=CDS]	1	1	1	1	837	2	22	1523	1523	1523	26695genome_00453
group_1178	[locus_tag=HP_0445] [protein=predicted coding region HP0445] [protein_id=AAD07521.1] [location=complement(463954..464139)][gbkey=CDS]	1	1	1	1	838	2	23	185	185	185	26695genome_00454
group_1179	[locus_tag=HP_0446] [protein=predicted coding region HP0446] [protein_id=AAD07516.1] [location=complement(464158..464937)][gbkey=CDS]	1	1	1	1	839	2	24	779	779	779	26695genome_00455
group_1180	[locus_tag=HP_0447] [protein=conserved hypothetical protein] [protein_id=AAD07514.1] [location=465045..466127][gbkey=CDS]	1	1	1	1	840	2	25	1145	1145	1145	26695genome_00456
group_1181	[locus_tag=HP_0448] [protein=predicted coding region HP0448] [protein_id=AAD07517.1] [location=466124..466510][gbkey=CDS]	1	1	1	1	841	2	26	386	386	386	26695genome_00457
group_1182	[locus_tag=HP_0449] [protein=predicted coding region HP0449] [protein_id=AAD07518.1] [location=466757..468175][gbkey=CDS]	1	1	1	1	842	2	27	1418	1418	1418	26695genome_00458
group_1183	[locus_tag=HP_0450] [protein=predicted coding region HP0450] [protein_id=AAD07522.1] [location=468172..468306][gbkey=CDS]	1	1	1	1	843	2	28	134	134	134	26695genome_00459
group_1184	[locus_tag=HP_0451] [protein=predicted coding region HP0451] [protein_id=AAD24378.1] [location=468417..468701][gbkey=CDS]	1	1	1	1	844	2	29	284	284	284	26695genome_00460
group_1185	[locus_tag=HP_0452] [protein=conserved hypothetical protein] [protein_id=AAD07515.1] [location=468777..470333][gbkey=CDS]	1	1	1	1	845	2	30	1556	1556	1556	26695genome_00461
group_1186	[locus_tag=HP_0453] [protein=predicted coding region HP0453] [protein_id=AAD07519.1] [location=470340..473405][gbkey=CDS]	1	1	1	1	846	2	31	3065	3065	3065	26695genome_00462
group_1187	[locus_tag=HP_0454] [protein=predicted coding region HP0454] [protein_id=AAD07520.1] [location=473368..474066][gbkey=CDS]	1	1	1	1	847	2	32	668	668	668	26695genome_00463
group_1188	hypothetical protein	1	1	1	1	848	2	45	200	200	200	26695genome_00464
group_1189	hypothetical protein	1	1	1	1	851	2	42	230	230	230	26695genome_00467
group_1190	[locus_tag=HP_0456] [protein=predicted coding region HP0456] [protein_id=AAD07534.1] [location=475056..475508][gbkey=CDS]	1	1	1	1	852	2	41	452	452	452	26695genome_00468
group_1191	[locus_tag=HP_0457] [protein=predicted coding region HP0457] [protein_id=AAD07535.1] [location=475826..476089][gbkey=CDS]	1	1	1	1	853	2	40	263	263	263	26695genome_00469
group_1192	[locus_tag=HP_0458] [protein=predicted coding region HP0458] [protein_id=AAD07536.1] [location=476101..476337][gbkey=CDS]	1	1	1	1	854	2	39	236	236	236	26695genome_00470
group_1193	[locus_tag=HP_0459] [protein=virB4 homolog (virB4)] [protein_id=AAD07523.1] [location=476337..478913][gbkey=CDS]	1	1	1	1	855	2	38	2576	2576	2576	26695genome_00471
group_1194	[locus_tag=HP_0460] [protein=predicted coding region HP0460] [protein_id=AAD07537.1] [location=479043..479531][gbkey=CDS]	1	1	1	1	856	2	37	488	488	488	26695genome_00472
group_1195	[locus_tag=HP_0462] [protein=type I restriction enzyme S protein (hsdS)] [protein_id=AAD07524.1][location=complement(480062..481159)] [gbkey=CDS]	1	1	1	1	857	2	36	1097	1097	1097	26695genome_00473
group_1196	[locus_tag=HP_0463] [protein=type I restriction enzyme M protein (hsdM)] [protein_id=AAD07525.1][location=complement(481319..482782)] [gbkey=CDS]	1	1	1	1	858	2	35	1463	1463	1463	26695genome_00474
group_1197	[locus_tag=HP_0464] [protein=type I restriction enzyme R protein (hsdR)] [protein_id=AAD07526.1][location=complement(482775..485942)] [gbkey=CDS]	1	1	1	1	859	2	34	3167	3167	3167	26695genome_00475
group_1198	[locus_tag=HP_0465] [protein=conserved hypothetical protein] [protein_id=AAD07527.1] [location=complement(485990..487885)][gbkey=CDS]	1	1	1	1	860	2	33	1895	1895	1895	26695genome_00476
group_1199	[locus_tag=HP_0469] [protein=conserved hypothetical protein] [protein_id=AAD07531.1] [location=complement(490502..490990)][gbkey=CDS]	1	1	1	1	861	546	1	488	488	488	26695genome_00480
group_1200	[locus_tag=HP_0473] [protein=molybdenum ABC transporter, periplasmic molybdate-binding protein (modA)] [protein_id=AAD07541.1] [location=495165..495905][gbkey=CDS]	1	1	1	1	910	552	1	740	740	740	26695genome_00484
group_1201	[locus_tag=HP_0478] [protein=adenine specific DNA methyltransferase (VSPIM)] [protein_id=AAD07545.1][location=500131..501768] [gbkey=CDS]	1	1	1	1	904	122	2	1637	1637	1637	26695genome_00489
group_1202	[locus_tag=HP_0479] [protein=predicted coding region HP0479] [protein_id=AAD07549.1] [location=501734..502582][gbkey=CDS]	1	1	1	1	903	122	1	848	848	848	26695genome_00490
group_1203	[locus_tag=HP_0481] [protein=adenine specific DNA methyltransferase (MFOKI)] [protein_id=AAD07547.1][location=504443..505078] [gbkey=CDS]	1	1	1	1	897	506	1	635	635	635	26695genome_00492
group_1204	[locus_tag=HP_0484] [protein=predicted coding region HP0484] [protein_id=AAD07553.1] [location=507136..507888][gbkey=CDS]	1	1	1	1	863	268	2	752	752	752	26695genome_00497
group_1205	hypothetical protein	1	1	1	1	862	268	1	245	245	245	26695genome_00498
group_1206	[locus_tag=HP_0486] [protein=predicted coding region HP0486] [protein_id=AAD07554.1] [location=509352..510938][gbkey=CDS]	1	1	1	1	889	294	1	1586	1586	1586	26695genome_00500
group_1207	[locus_tag=HP_1116] [protein=predicted coding region HP1116] [protein_id=AAD08167.1][location=complement(1178384..1181257)] [gbkey=CDS]	1	1	1	1	886	190	2	2873	2873	2873	26695genome_00502
group_1208	[locus_tag=HP_1116] [protein=predicted coding region HP1116] [protein_id=AAD08167.1][location=complement(1178384..1181257)] [gbkey=CDS]	1	1	1	1	1365	106	2	2873	2873	2873	26695genome_01141
group_1209	[locus_tag=HP_0492] [protein=predicted coding region HP0492] [protein_id=AAD07568.1] [location=complement(518573..519409)][gbkey=CDS]	1	1	1	1	880	584	1	836	836	836	26695genome_00506
group_1210	[locus_tag=HP_0495] [protein=predicted coding region HP0495] [protein_id=AAD07569.1] [location=complement(521862..522122)][gbkey=CDS]	1	1	1	1	875	365	1	260	260	260	26695genome_00509
group_1211	[locus_tag=HP_0502] [protein=predicted coding region HP0502] [protein_id=AAD07570.1] [location=530053..530217][gbkey=CDS]	1	1	1	1	867	615	1	164	164	164	26695genome_00516
group_1212	[locus_tag=HP_0504] [protein=predicted coding region HP0504] [protein_id=AAD07580.1] [location=531033..531182][gbkey=CDS]	1	1	1	1	7	176	1	149	149	149	26695genome_00518
group_1213	[locus_tag=HP_0505] [protein=predicted coding region HP0505] [protein_id=AAD07577.1] [location=531323..531787][gbkey=CDS]	1	1	1	1	6	176	2	464	464	464	26695genome_00519
group_1214	[locus_tag=HP_0508] [protein=predicted coding region HP0508] [protein_id=AAD07578.1] [location=533851..535209][gbkey=CDS]	1	1	1	1	14	292	1	1328	1328	1328	26695genome_00522
group_1215	[locus_tag=HP_0511] [protein=predicted coding region HP0511] [protein_id=AAD07581.1] [location=537802..537918][gbkey=CDS]	1	1	1	1	16	557	1	116	116	116	26695genome_00525
group_1216	hypothetical protein	1	1	1	1	5	223	2	104	104	104	26695genome_00527
group_1217	[locus_tag=HP_0513] [protein=predicted coding region HP0513] [protein_id=AAD07579.1] [location=539973..541949][gbkey=CDS]	1	1	1	1	4	223	1	1976	1976	1976	26695genome_00528
group_1218	[locus_tag=HP_0519] [protein=conserved hypothetical protein] [protein_id=AAD07587.1] [location=complement(546322..547152)][gbkey=CDS]	1	1	1	1	27	565	1	830	830	830	26695genome_00534
group_1219	[locus_tag=HP_0522] [protein=cag pathogenicity island protein (cag3)] [protein_id=AAD07589.1][location=548134..549579] [gbkey=CDS]	1	1	1	1	32	479	1	1445	1445	1445	26695genome_00536
group_1220	[locus_tag=HP_0527] [protein=cag pathogenicity island protein (cag7)] [protein_id=AAD07594.1][location=complement(554206..559989)] [gbkey=CDS]	1	1	1	1	37	443	1	5783	5783	5783	26695genome_00541
group_1221	[locus_tag=HP_0533] [protein=predicted coding region HP0533] [protein_id=AAD07613.1] [location=complement(566035..566124)][gbkey=CDS]	1	1	1	1	43	611	1	89	89	89	26695genome_00547
group_1223	hypothetical protein	1	1	1	1	2484	11	5	227	227	227	26695genome_00560
group_1224	[locus_tag=HP_0547] [protein=cag pathogenicity island protein (cag26)] [protein_id=AAD07614.1][location=579921..583481] [gbkey=CDS]	1	1	1	1	2483	11	13	3560	3560	3560	26695genome_00561
group_1225	[locus_tag=HP_0447] [protein=conserved hypothetical protein] [protein_id=AAD07514.1] [location=465045..466127][gbkey=CDS]	1	1	1	1	2482	11	12	266	266	266	26695genome_00562
group_1226	[locus_tag=HP_0447] [protein=conserved hypothetical protein] [protein_id=AAD07514.1] [location=465045..466127][gbkey=CDS]	1	1	1	1	2481	11	11	554	554	554	26695genome_00563
group_1227	[locus_tag=HP_0552] [protein=conserved hypothetical protein] [protein_id=AAD07618.1] [location=587196..588059][gbkey=CDS]	1	1	1	1	2471	592	1	863	863	863	26695genome_00567
group_1228	[locus_tag=HP_0554] [protein=predicted coding region HP0554] [protein_id=AAD07620.1] [location=588768..589733][gbkey=CDS]	1	1	1	1	2466	265	2	965	965	965	26695genome_00569
group_1229	[locus_tag=HP_0555] [protein=predicted coding region HP0555] [protein_id=AAD07621.1] [location=589730..590551][gbkey=CDS]	1	1	1	1	2465	265	1	821	821	821	26695genome_00570
group_1230	[locus_tag=HP_0559] [protein=acyl carrier protein (acpP)] [protein_id=AAD07626.1] [location=complement(594037..594273)][gbkey=CDS]	1	1	1	1	2460	599	1	236	236	236	26695genome_00574
group_1231	[locus_tag=HP_0566] [protein=diaminopimelate epimerase (dapF)] [protein_id=AAD07622.1][location=complement(598047..598868)] [gbkey=CDS]	1	1	1	1	2453	155	1	821	821	821	26695genome_00580
group_1232	[locus_tag=HP_0567] [protein=membrane protein] [protein_id=AAD07623.1] [location=598984..600030][gbkey=CDS]	1	1	1	1	2452	155	2	1046	1046	1046	26695genome_00581
group_1233	[locus_tag=HP_0568] [protein=predicted coding region HP0568] [protein_id=AAD07630.1] [location=complement(600177..600944)][gbkey=CDS]	1	1	1	1	2451	155	3	872	872	872	26695genome_00582
group_1234	[locus_tag=HP_0574] [protein=galactosidase acetyltransferase (lacA)] [protein_id=AAD07641.1][location=complement(605293..605748)] [gbkey=CDS]	1	1	1	1	2440	581	1	455	455	455	26695genome_00588
group_1235	[locus_tag=HP_0579] [protein=predicted coding region HP0579] [protein_id=AAD07645.1] [location=complement(610342..610896)][gbkey=CDS]	1	1	1	1	2430	165	1	554	554	554	26695genome_00593
group_1236	[locus_tag=HP_0580] [protein=predicted coding region HP0580] [protein_id=AAD07646.1] [location=complement(610903..612021)][gbkey=CDS]	1	1	1	1	2429	165	2	1118	1118	1118	26695genome_00594
group_1237	[locus_tag=HP_0581] [protein=dihydroorotase (pyrC)] [protein_id=AAD07635.1] [location=complement(611997..613016)][gbkey=CDS]	1	1	1	1	2428	165	3	1019	1019	1019	26695genome_00595
group_1238	[locus_tag=HP_0583] [protein=predicted coding region HP0583] [protein_id=AAD07648.1] [location=complement(613978..614859)][gbkey=CDS]	1	1	1	1	2424	486	1	881	881	881	26695genome_00597
group_1239	[locus_tag=HP_0585] [protein=endonuclease III (nth)] [protein_id=AAD07651.1] [location=complement(615309..615965)][gbkey=CDS]	1	1	1	1	2419	241	1	650	650	650	26695genome_00599
group_1240	Putative Fe(2+) transport protein A	1	1	1	1	2420	241	2	230	230	230	26695genome_00600
group_1241	[locus_tag=HP_0592] [protein=type III restriction enzyme R protein (res)] [protein_id=AAD07657.1][location=623167..626172] [gbkey=CDS]	1	1	1	1	2410	237	2	2942	2942	2942	26695genome_00607
group_1242	[locus_tag=HP_0593] [protein=adenine specific DNA methyltransferase (mod)] [protein_id=AAD07659.1][location=626246..628042] [gbkey=CDS]	1	1	1	1	2411	237	1	1796	1796	1796	26695genome_00608
group_1243	[locus_tag=HP_0595] [protein=predicted coding region HP0595] [protein_id=AAD07664.1] [location=628313..629785][gbkey=CDS]	1	1	1	1	2405	242	2	1472	1472	1472	26695genome_00610
group_1244	[locus_tag=HP_0596] [protein=predicted coding region HP0596] [protein_id=AAD07665.1] [location=630259..630837][gbkey=CDS]	1	1	1	1	2406	242	1	638	638	638	26695genome_00611
group_1245	hypothetical protein	1	1	1	1	2399	420	1	101	101	101	26695genome_00616
group_1246	[locus_tag=HP_0609] [protein=predicted coding region HP0609] [protein_id=AAD07677.1] [location=647257..650973][gbkey=CDS]	1	1	1	1	2391	259	1	3716	3716	3716	26695genome_00625
group_1247	[locus_tag=HP_0610] [protein=toxin-like outer membrane protein] [protein_id=AAD07675.1][location=650987..656818] [gbkey=CDS]	1	1	1	1	2390	259	2	5831	5831	5831	26695genome_00626
group_1248	[locus_tag=HP_0614] [protein=predicted coding region HP0614] [protein_id=AAD07688.1] [location=complement(658630..658965)][gbkey=CDS]	1	1	1	1	2384	500	1	332	332	332	26695genome_00630
group_1249	[locus_tag=HP_0618] [protein=adenylate kinase (adk)] [protein_id=AAD07683.1] [location=663843..664418][gbkey=CDS]	1	1	1	1	48	160	3	575	575	575	26695genome_00634
group_1250	[locus_tag=HP_0805] [protein=lipooligosaccharide 5G8 epitope biosynthesis-associated protein(lex2B)] [protein_id=AAD07853.1] [location=complement(859421..860275)][gbkey=CDS]	1	1	1	1	49	160	2	605	605	605	26695genome_00635
group_1251	hypothetical protein	1	1	1	1	50	160	1	650	650	650	26695genome_00636
group_1252	[locus_tag=HP_0621] [protein=DNA mismatch repair protein (MutS)] [protein_id=AAD07685.1][location=complement(666410..668698)] [gbkey=CDS]	1	1	1	1	783	383	1	2249	2249	2249	26695genome_00638
group_1253	[locus_tag=HP_0624] [protein=solute-binding signature and mitochondrial signature protein(aspB)] [protein_id=AAD07687.1] [location=complement(670363..671490)][gbkey=CDS]	1	1	1	1	51	573	1	1127	1127	1127	26695genome_00641
group_1254	[locus_tag=HP_0629] [protein=predicted coding region HP0629] [protein_id=AAD07700.1] [location=675124..677169][gbkey=CDS]	1	1	1	1	52	136	2	2045	2045	2045	26695genome_00646
group_1255	[locus_tag=HP_0630] [protein=modulator of drug activity (mda66)] [protein_id=AAD07690.1][location=complement(677214..677798)] [gbkey=CDS]	1	1	1	1	54	136	1	584	584	584	26695genome_00647
group_1256	[locus_tag=HP_0633] [protein=quinone-reactive Ni/Fe hydrogenase, cytochrome b subunit(hydC)] [protein_id=AAD07693.1] [location=680871..681545] [gbkey=CDS]	1	1	1	1	55	306	1	674	674	674	26695genome_00650
group_1257	[locus_tag=HP_0635] [protein=predicted coding region HP0635] [protein_id=AAD07697.1] [location=682080..683618][gbkey=CDS]	1	1	1	1	56	197	1	1538	1538	1538	26695genome_00652
group_1258	[locus_tag=HP_0636] [protein=predicted coding region HP0636] [protein_id=AAD07713.1] [location=complement(683739..684017)][gbkey=CDS]	1	1	1	1	765	197	2	278	278	278	26695genome_00653
group_1259	[locus_tag=HP_0638] [protein=outer membrane protein (omp13)] [protein_id=AAD07715.1] [location=684774..685691][gbkey=CDS]	1	1	1	1	764	626	1	917	917	917	26695genome_00655
group_1260	[locus_tag=HP_0640] [protein=poly(A) polymerase (papS)] [protein_id=AAD07702.1] [location=686477..687685][gbkey=CDS]	1	1	1	1	759	215	1	1208	1208	1208	26695genome_00657
group_1261	[locus_tag=HP_0641] [protein=predicted coding region HP0641] [protein_id=AAD07716.1] [location=687699..687926][gbkey=CDS]	1	1	1	1	758	215	2	227	227	227	26695genome_00658
group_1262	[locus_tag=HP_0645] [protein=soluble lytic murein transglycosylase (slt)] [protein_id=AAD07706.1][location=690364..692046] [gbkey=CDS]	1	1	1	1	57	559	1	1682	1682	1682	26695genome_00662
group_1263	[locus_tag=HP_0650] [protein=predicted coding region HP0650] [protein_id=AAD07718.1] [location=696063..696653][gbkey=CDS]	1	1	1	1	60	227	2	578	578	578	26695genome_00667
group_1264	[locus_tag=HP_0651] [protein=fucosyltransferase] [protein_id=AAD07710.1] [location=complement(696662..698092)][gbkey=CDS]	1	1	1	1	61	227	1	1430	1430	1430	26695genome_00668
group_1265	[locus_tag=HP_0659] [protein=predicted coding region HP0659] [protein_id=AAD07729.1] [location=707276..708520][gbkey=CDS]	1	1	1	1	737	229	2	1244	1244	1244	26695genome_00676
group_1266	[locus_tag=HP_0660] [protein=predicted coding region HP0660] [protein_id=AAD07730.1] [location=708530..709546][gbkey=CDS]	1	1	1	1	62	229	1	1016	1016	1016	26695genome_00677
group_1267	[locus_tag=HP_0667] [protein=predicted coding region HP0667] [protein_id=AAD07735.1] [location=715089..715346][gbkey=CDS]	1	1	1	1	65	25	4	257	257	257	26695genome_00684
group_1268	[locus_tag=HP_0668] [protein=predicted coding region HP0668] [protein_id=AAD07736.1] [location=715321..717144][gbkey=CDS]	1	1	1	1	64	25	5	1823	1823	1823	26695genome_00685
group_1269	[locus_tag=HP_0669] [protein=predicted coding region HP0669] [protein_id=AAD07737.1] [location=717059..719860][gbkey=CDS]	1	1	1	1	63	25	6	2738	2738	2738	26695genome_00686
group_1270	[locus_tag=HP_0673] [protein=predicted coding region HP0673] [protein_id=AAD07739.1] [location=723553..724833][gbkey=CDS]	1	1	1	1	66	80	4	1280	1280	1280	26695genome_00690
group_1271	[locus_tag=HP_0674] [protein=predicted coding region HP0674] [protein_id=AAD07740.1] [location=724805..725491][gbkey=CDS]	1	1	1	1	692	80	3	686	686	686	26695genome_00691
group_1272	[locus_tag=HP_0675] [protein=integrase/recombinase (xerC)] [protein_id=AAD07734.1] [location=725498..726586][gbkey=CDS]	1	1	1	1	693	80	2	1088	1088	1088	26695genome_00692
group_1273	[locus_tag=HP_0676] [protein=methylated-DNA--protein-cysteine methyltransferase (dat1)][protein_id=AAD14881.1] [location=complement(726648..727154)][gbkey=CDS]	1	1	1	1	694	80	1	506	506	506	26695genome_00693
group_1274	[locus_tag=HP_0682] [protein=predicted coding region HP0682] [protein_id=AAD14888.1] [location=complement(732133..732513)][gbkey=CDS]	1	1	1	1	682	33	2	320	320	320	26695genome_00698
group_1275	[locus_tag=HP_0683] [protein=UDP-N-acetylglucosamine pyrophosphorylase (glmU)] [protein_id=AAD14885.1][location=complement(732667..733968)] [gbkey=CDS]	1	1	1	1	683	33	1	1301	1301	1301	26695genome_00699
group_1276	[locus_tag=HP_0686] [protein=iron(III) dicitrate transport protein (fecA)] [protein_id=AAD14886.1][location=complement(734843..737146)] [gbkey=CDS]	1	1	1	1	68	177	2	2303	2303	2303	26695genome_00702
group_1277	[locus_tag=HP_0699] [protein=predicted coding region HP0699] [protein_id=AAD07757.1] [location=751085..752113][gbkey=CDS]	1	1	1	1	665	173	1	1013	1013	1013	26695genome_00715
group_1278	[locus_tag=HP_0700] [protein=diacylglycerol kinase (dgkA)] [protein_id=AAD07752.1] [location=752106..752492][gbkey=CDS]	1	1	1	1	664	173	2	386	386	386	26695genome_00716
group_1279	[locus_tag=HP_0702] [protein=predicted coding region HP0702] [protein_id=AAD07758.1] [location=754992..755468][gbkey=CDS]	1	1	1	1	660	623	1	473	473	473	26695genome_00718
group_1280	[locus_tag=HP_0707] [protein=conserved hypothetical protein] [protein_id=AAD07761.1] [location=761272..762198][gbkey=CDS]	1	1	1	1	69	183	1	926	926	926	26695genome_00722
group_1281	[locus_tag=HP_0708] [protein=predicted coding region HP0708] [protein_id=AAD07768.1] [location=762219..762563][gbkey=CDS]	1	1	1	1	70	183	2	344	344	344	26695genome_00723
group_1282	hypothetical protein	1	1	1	1	71	569	1	338	338	338	26695genome_00728
group_1283	[locus_tag=HP_0717] [protein=DNA polymerase III gamma and tau subunits (dnaX)] [protein_id=AAD07767.1][location=complement(770469..772205)] [gbkey=CDS]	1	1	1	1	74	300	1	1736	1736	1736	26695genome_00732
group_1285	[locus_tag=HP_0723] [protein=L-asparaginase II (ansB)] [protein_id=AAD07772.1] [location=complement(776481..777473)][gbkey=CDS]	1	1	1	1	638	76	4	1046	1046	1046	26695genome_00738
group_1286	[locus_tag=HP_0726] [protein=predicted coding region HP0726] [protein_id=AAD07776.1] [location=complement(781184..782101)][gbkey=CDS]	1	1	1	1	634	87	1	917	917	917	26695genome_00741
group_1287	[locus_tag=HP_0728] [protein=conserved hypothetical protein] [protein_id=AAD07779.1] [location=complement(783151..784161)][gbkey=CDS]	1	1	1	1	631	39	1	1010	1010	1010	26695genome_00743
group_1288	[locus_tag=HP_0729] [protein=predicted coding region HP0729] [protein_id=AAD07788.1] [location=complement(784203..785270)][gbkey=CDS]	1	1	1	1	630	39	6	1067	1067	1067	26695genome_00744
group_1289	[locus_tag=HP_0730] [protein=predicted coding region HP0730] [protein_id=AAD07789.1] [location=complement(785279..785584)][gbkey=CDS]	1	1	1	1	617	39	5	305	305	305	26695genome_00745
group_1290	[locus_tag=HP_0731] [protein=predicted coding region HP0731] [protein_id=AAD07790.1] [location=complement(785676..787397)][gbkey=CDS]	1	1	1	1	618	39	4	1721	1721	1721	26695genome_00746
group_1291	[locus_tag=HP_0732] [protein=predicted coding region HP0732] [protein_id=AAD07791.1] [location=complement(787387..787743)][gbkey=CDS]	1	1	1	1	619	39	3	356	356	356	26695genome_00747
group_1292	[locus_tag=HP_0733] [protein=predicted coding region HP0733] [protein_id=AAD07792.1] [location=complement(787692..789257)][gbkey=CDS]	1	1	1	1	620	39	2	1565	1565	1565	26695genome_00748
group_1293	[locus_tag=HP_0735] [protein=xanthine guanine phosphoribosyl transferase (gpt)] [protein_id=AAD07781.1][location=complement(790698..791159)] [gbkey=CDS]	1	1	1	1	613	498	1	461	461	461	26695genome_00750
group_1294	[locus_tag=HP_0737] [protein=conserved hypothetical integral membrane protein] [protein_id=AAD07783.1][location=792424..792900] [gbkey=CDS]	1	1	1	1	610	395	1	476	476	476	26695genome_00752
group_1295	[locus_tag=HP_0740] [protein=UDP-MurNac-pentapeptide presynthetase (murF)] [protein_id=AAD07786.1][location=794733..796214] [gbkey=CDS]	1	1	1	1	606	413	1	1481	1481	1481	26695genome_00755
group_1296	hypothetical protein	1	1	1	1	600	258	1	584	584	584	26695genome_00759
rsgA	Putative ribosome biogenesis GTPase RsgA	1	1	1	1	599	258	2	461	461	461	26695genome_00760
group_1298	[locus_tag=HP_0747] [protein=conserved hypothetical protein] [protein_id=AAD07796.1] [location=802534..803715][gbkey=CDS]	1	1	1	1	594	367	1	1181	1181	1181	26695genome_00763
group_1299	[locus_tag=HP_0754] [protein=predicted coding region HP0754] [protein_id=AAD07810.1] [location=809303..809542][gbkey=CDS]	1	1	1	1	586	609	1	239	239	239	26695genome_00770
group_13	[locus_tag=HP_0455] [protein=predicted coding region HP0455] [protein_id=AAD07533.1] [location=474313..474624][gbkey=CDS]	1	1	1	1	270	1	42	701	701	701		J99genome_00021
group_1300	[locus_tag=HP_0761] [protein=predicted coding region HP0761] [protein_id=AAD07811.1] [location=complement(815545..816147)][gbkey=CDS]	1	1	1	1	579	193	1	602	602	602	26695genome_00777
group_1301	[locus_tag=HP_0762] [protein=predicted coding region HP0762] [protein_id=AAD07812.1] [location=816317..816874][gbkey=CDS]	1	1	1	1	88	193	2	557	557	557	26695genome_00778
group_1302	[locus_tag=HP_0764] [protein=predicted coding region HP0764] [protein_id=AAD07813.1] [location=complement(817773..819059)][gbkey=CDS]	1	1	1	1	575	77	3	1286	1286	1286	26695genome_00780
group_1303	[locus_tag=HP_0765] [protein=predicted coding region HP0765] [protein_id=AAD07814.1] [location=complement(819070..819378)][gbkey=CDS]	1	1	1	1	574	77	4	308	308	308	26695genome_00781
group_1304	[locus_tag=HP_0766] [protein=predicted coding region HP0766] [protein_id=AAD07815.1] [location=complement(819389..820213)][gbkey=CDS]	1	1	1	1	573	77	5	824	824	824	26695genome_00782
group_1305	[locus_tag=HP_0768] [protein=molybdenum cofactor biosynthesis protein A (moaA)] [protein_id=AAD07817.1][location=complement(820477..821442)] [gbkey=CDS]	1	1	1	1	572	77	2	965	965	965	26695genome_00783
group_1306	[locus_tag=HP_0769] [protein=molybdopterin-guanine dinucleotide biosynthesis protein A(mobA)] [protein_id=AAD07818.1] [location=821530..822135] [gbkey=CDS]	1	1	1	1	571	77	1	605	605	605	26695genome_00784
group_1307	[locus_tag=HP_0771] [protein=predicted coding region HP0771] [protein_id=AAD07824.1] [location=complement(823277..824014)][gbkey=CDS]	1	1	1	1	569	247	1	737	737	737	26695genome_00786
group_1308	[locus_tag=HP_0772] [protein=N-acetylmuramoyl-L-alanine amidase (amiA)] [protein_id=AAD07820.1][location=complement(824033..825355)] [gbkey=CDS]	1	1	1	1	568	247	2	1322	1322	1322	26695genome_00787
group_1309	[locus_tag=HP_0780] [protein=predicted coding region HP0780] [protein_id=AAD07833.1] [location=834559..834831][gbkey=CDS]	1	1	1	1	559	130	2	266	266	266	26695genome_00795
group_1310	[locus_tag=HP_0781] [protein=predicted coding region HP0781] [protein_id=AAD07834.1] [location=835102..836391][gbkey=CDS]	1	1	1	1	552	130	3	1289	1289	1289	26695genome_00796
group_1311	[locus_tag=HP_0782] [protein=predicted coding region HP0782] [protein_id=AAD07835.1] [location=836485..837852][gbkey=CDS]	1	1	1	1	553	130	1	1445	1445	1445	26695genome_00797
group_1312	[locus_tag=HP_0785] [protein=conserved hypothetical secreted protein] [protein_id=AAD07829.1][location=complement(838878..839432)] [gbkey=CDS]	1	1	1	1	549	310	1	554	554	554	26695genome_00800
group_1313	[locus_tag=HP_0789] [protein=predicted coding region HP0789] [protein_id=AAD07847.1] [location=complement(845257..845403)][gbkey=CDS]	1	1	1	1	546	272	1	146	146	146	26695genome_00804
group_1314	[locus_tag=HP_0790] [protein=anti-codon nuclease masking agent (prrB)] [protein_id=AAD07838.1][location=complement(845540..846835)] [gbkey=CDS]	1	1	1	1	545	272	2	1295	1295	1295	26695genome_00805
group_1315	[locus_tag=HP_0795] [protein=trigger factor (tig)] [protein_id=AAD07843.1] [location=complement(851625..852980)][gbkey=CDS]	1	1	1	1	538	100	2	1355	1355	1355	26695genome_00810
group_1316	[locus_tag=HP_0800] [protein=molybdopterin converting factor, subunit 2 (moaE)] [protein_id=AAD07850.1][location=complement(855886..856323)] [gbkey=CDS]	1	1	1	1	532	343	1	437	437	437	26695genome_00815
group_1317	[locus_tag=HP_0806] [protein=predicted coding region HP0806] [protein_id=AAD07859.1] [location=860357..860977][gbkey=CDS]	1	1	1	1	522	71	5	620	620	620	26695genome_00821
group_1318	[locus_tag=HP_0807] [protein=iron(III) dicitrate transport protein (fecA)] [protein_id=AAD07854.1][location=complement(860994..863357)] [gbkey=CDS]	1	1	1	1	523	71	1	2363	2363	2363	26695genome_00822
group_1320	hypothetical protein	1	1	1	1	514	27	2	128	128	128	26695genome_00827
group_1321	[locus_tag=HP_0812] [protein=predicted coding region HP0812] [protein_id=AAD07871.1] [location=complement(865837..866847)][gbkey=CDS]	1	1	1	1	513	27	1	1010	1010	1010	26695genome_00828
group_1322	[locus_tag=HP_0820] [protein=predicted coding region HP0820] [protein_id=AAD07873.1] [location=872931..873392][gbkey=CDS]	1	1	1	1	505	508	1	461	461	461	26695genome_00836
group_1323	[locus_tag=HP_0831] [protein=conserved hypothetical ATP binding protein] [protein_id=AAD07881.1][location=complement(883640..884230)] [gbkey=CDS]	1	1	1	1	493	376	1	590	590	590	26695genome_00847
group_1324	[locus_tag=HP_0833] [protein=predicted coding region HP0833] [protein_id=AAD07884.1] [location=complement(885112..885990)][gbkey=CDS]	1	1	1	1	490	604	1	878	878	878	26695genome_00849
group_1325	[locus_tag=HP_0836] [protein=predicted coding region HP0836] [protein_id=AAD07893.1] [location=888471..888830][gbkey=CDS]	1	1	1	1	486	434	1	353	353	353	26695genome_00853
group_1326	[locus_tag=HP_0841] [protein=pantothenate metabolism flavoprotein (dfp)] [protein_id=AAD07888.1][location=892480..893757] [gbkey=CDS]	1	1	1	1	109	346	1	1277	1277	1277	26695genome_00858
group_1327	[locus_tag=HP_0843] [protein=thiamin phosphate pyrophosphorylase/hyroxyethylthiazole kinase(thiB)] [protein_id=AAD07889.1] [location=complement(894519..895178)][gbkey=CDS]	1	1	1	1	110	477	1	659	659	659	26695genome_00860
group_1328	[locus_tag=HP_0845] [protein=thiamin phosphate pyrophosphorylase/hyroxyethylthiazole kinase(thiM)] [protein_id=AAD07891.1] [location=complement(895977..896798)][gbkey=CDS]	1	1	1	1	473	12	1	776	776	776	26695genome_00862
group_1329	[locus_tag=HP_0846] [protein=type I restriction enzyme R protein (hsdR)] [protein_id=AAD07892.1][location=complement(896843..899443)] [gbkey=CDS]	1	1	1	1	472	12	2	2600	2600	2600	26695genome_00863
group_1330	[locus_tag=HP_0847] [protein=predicted coding region HP0847] [protein_id=AAD07920.1] [location=complement(899734..899835)][gbkey=CDS]	1	1	1	1	471	12	13	101	101	101	26695genome_00864
group_1331	[locus_tag=HP_0848] [protein=type I restriction enzyme S protein (hsdS)] [protein_id=AAD07897.1][location=complement(899837..900733)] [gbkey=CDS]	1	1	1	1	470	12	12	896	896	896	26695genome_00865
group_1332	[locus_tag=HP_0849] [protein=predicted coding region HP0849] [protein_id=AAD07912.1] [location=complement(900835..901125)][gbkey=CDS]	1	1	1	1	469	12	11	290	290	290	26695genome_00866
group_1333	[locus_tag=HP_0850] [protein=type I restriction enzyme M protein (hsdM)] [protein_id=AAD07898.1][location=complement(901118..902701)] [gbkey=CDS]	1	1	1	1	468	12	10	1652	1652	1652	26695genome_00867
group_1334	[locus_tag=HP_0852] [protein=predicted coding region HP0852] [protein_id=AAD07913.1] [location=complement(903788..904729)][gbkey=CDS]	1	1	1	1	115	12	3	941	941	941	26695genome_00869
group_1335	[locus_tag=HP_0855] [protein=alginate O-acetylation protein (algI)] [protein_id=AAD07902.1][location=907648..909231] [gbkey=CDS]	1	1	1	1	126	28	1	1583	1583	1583	26695genome_00872
group_1336	[locus_tag=HP_0856] [protein=predicted coding region HP0856] [protein_id=AAD07914.1] [location=909241..910335][gbkey=CDS]	1	1	1	1	125	28	8	1094	1094	1094	26695genome_00873
group_1337	[locus_tag=HP_0857] [protein=phosphoheptose isomerase (gmhA)] [protein_id=AAD07903.1][location=complement(910338..910916)] [gbkey=CDS]	1	1	1	1	124	28	7	578	578	578	26695genome_00874
group_1338	[locus_tag=HP_0858] [protein=ADP-heptose synthase (rfaE)] [protein_id=AAD07904.1] [location=complement(910909..912294)][gbkey=CDS]	1	1	1	1	123	28	6	1385	1385	1385	26695genome_00875
group_1339	[locus_tag=HP_0859] [protein=ADP-L-glycero-D-mannoheptose-6-epimerase (rfaD)] [protein_id=AAD07905.1][location=complement(912291..913283)] [gbkey=CDS]	1	1	1	1	122	28	5	992	992	992	26695genome_00876
group_1340	[locus_tag=HP_0860] [protein=conserved hypothetical protein] [protein_id=AAD07906.1] [location=complement(913292..913813)][gbkey=CDS]	1	1	1	1	121	28	4	521	521	521	26695genome_00877
group_1341	[locus_tag=HP_0861] [protein=predicted coding region HP0861] [protein_id=AAD07915.1] [location=complement(913803..914543)][gbkey=CDS]	1	1	1	1	120	28	3	740	740	740	26695genome_00878
group_1342	[locus_tag=HP_0862] [protein=predicted coding region HP0862] [protein_id=AAD07916.1] [location=complement(914534..915205)][gbkey=CDS]	1	1	1	1	119	28	2	671	671	671	26695genome_00879
group_1344	[locus_tag=HP_0868] [protein=predicted coding region HP0868] [protein_id=AAD07919.1] [location=complement(919540..920001)][gbkey=CDS]	1	1	1	1	449	642	1	461	461	461	26695genome_00885
group_1345	[locus_tag=HP_0871] [protein=CDP-diglyceride hydrolase (cdh)] [protein_id=AAD07921.1][location=complement(922781..923515)] [gbkey=CDS]	1	1	1	1	445	232	2	734	734	734	26695genome_00888
group_1346	[locus_tag=HP_0872] [protein=alkylphosphonate uptake protein (phnA)] [protein_id=AAD07922.1][location=923867..924196] [gbkey=CDS]	1	1	1	1	444	232	1	329	329	329	26695genome_00889
group_1347	[locus_tag=HP_0880] [protein=predicted coding region HP0880] [protein_id=AAD07928.1] [location=complement(931603..932025)][gbkey=CDS]	1	1	1	1	130	212	1	422	422	422	26695genome_00897
group_1348	[locus_tag=HP_0887] [protein=vacuolating cytotoxin] [protein_id=AAD07935.1] [location=938415..942287][gbkey=CDS]	1	1	1	1	430	585	1	3872	3872	3872	26695genome_00902
group_1349	[locus_tag=HP_0893] [protein=predicted coding region HP0893] [protein_id=AAD07948.1] [location=complement(945977..946264)][gbkey=CDS]	1	1	1	1	422	8	5	287	287	287	26695genome_00908
group_1350	[locus_tag=HP_0894] [protein=conserved hypothetical protein] [protein_id=AAD07942.1] [location=complement(946345..946611)][gbkey=CDS]	1	1	1	1	136	8	14	263	263	263	26695genome_00909
group_1351	[locus_tag=HP_0895] [protein=predicted coding region HP0895] [protein_id=AAD07949.1] [location=complement(946592..946969)][gbkey=CDS]	1	1	1	1	137	8	13	377	377	377	26695genome_00910
group_1352	[locus_tag=HP_0898] [protein=hydrogenase expression/formation protein (hypD)] [protein_id=AAD07944.1][location=complement(950740..951852)] [gbkey=CDS]	1	1	1	1	416	8	4	1112	1112	1112	26695genome_00914
group_1353	[locus_tag=HP_0901] [protein=predicted coding region HP0901] [protein_id=AAD07952.1] [location=complement(952928..953053)][gbkey=CDS]	1	1	1	1	411	93	4	125	125	125	26695genome_00917
group_1354	[locus_tag=HP_0902] [protein=predicted coding region HP0902] [protein_id=AAD07951.1] [location=complement(953064..953363)][gbkey=CDS]	1	1	1	1	410	93	3	299	299	299	26695genome_00918
ackA_1	Acetate kinase	1	1	1	1	409	93	2	356	356	356	26695genome_00919
ackA_2	Acetate kinase	1	1	1	1	408	93	1	878	878	878	26695genome_00920
pta_2	Phosphate acetyltransferase	1	1	1	1	404	50	1	371	371	371	26695genome_00922
pta_3	Phosphate acetyltransferase	1	1	1	1	395	50	2	269	269	269	26695genome_00923
group_1359	[locus_tag=HP_0905] [protein=phosphotransacetylase (pta)] [protein_id=AAD07947.1] [location=complement(955554..956225)][gbkey=CDS]	1	1	1	1	396	50	5	671	671	671	26695genome_00924
group_1360	[locus_tag=HP_0906] [protein=predicted coding region HP0906] [protein_id=AAD07958.1] [location=956485..958068][gbkey=CDS]	1	1	1	1	397	50	4	1583	1583	1583	26695genome_00925
group_1361	[locus_tag=HP_0907] [protein=hook assembly protein, flagella (flgD)] [protein_id=AAD07953.1][location=958119..959024] [gbkey=CDS]	1	1	1	1	398	50	3	905	905	905	26695genome_00926
group_1362	[locus_tag=HP_0909] [protein=predicted coding region HP0909] [protein_id=AAD07959.1] [location=960890..961495][gbkey=CDS]	1	1	1	1	393	429	1	605	605	605	26695genome_00928
group_1363	[locus_tag=HP_0913] [protein=outer membrane protein (omp21)] [protein_id=AAD07957.1] [location=966746..968335][gbkey=CDS]	1	1	1	1	387	629	1	1544	1544	1544	26695genome_00932
group_1364	[locus_tag=HP_0916] [protein=iron-regulated outer membrane protein (frpB)] [protein_id=AAD07962.1][location=complement(972716..973465)] [gbkey=CDS]	1	1	1	1	381	204	2	749	749	749	26695genome_00935
group_1365	[locus_tag=HP_0918] [protein=predicted coding region HP0918] [protein_id=AAD07967.1] [location=complement(973725..974156)][gbkey=CDS]	1	1	1	1	380	204	1	431	431	431	26695genome_00936
group_1366	[locus_tag=HP_0922] [protein=toxin-like outer membrane protein] [protein_id=AAD07969.1][location=979432..987021] [gbkey=CDS]	1	1	1	1	141	250	2	7589	7589	7589	26695genome_00940
group_1367	[locus_tag=HP_0923] [protein=outer membrane protein (omp22)] [protein_id=AAD07978.1] [location=987073..988182][gbkey=CDS]	1	1	1	1	142	250	1	1109	1109	1109	26695genome_00941
group_1368	[locus_tag=HP_0477] [protein=outer membrane protein (omp12)] [protein_id=AAD07548.1] [location=499019..500122][gbkey=CDS]	1	1	1	1	905	122	3	1103	1103	1103	26695genome_00488
group_1369	[locus_tag=HP_0926] [protein=conserved hypothetical protein] [protein_id=AAD07971.1] [location=989182..990327][gbkey=CDS]	1	1	1	1	371	411	1	1145	1145	1145	26695genome_00944
group_1370	[locus_tag=HP_0935] [protein=predicted coding region HP0935] [protein_id=AAD07982.1] [location=995544..996029][gbkey=CDS]	1	1	1	1	360	349	1	485	485	485	26695genome_00953
group_1371	[locus_tag=HP_0937] [protein=predicted coding region HP0937] [protein_id=AAD07990.1] [location=complement(998323..999117)][gbkey=CDS]	1	1	1	1	353	238	1	728	728	728	26695genome_00955
group_1372	[locus_tag=HP_0938] [protein=predicted coding region HP0938] [protein_id=AAD07991.1] [location=complement(999197..999544)][gbkey=CDS]	1	1	1	1	354	238	2	347	347	347	26695genome_00956
group_1373	[locus_tag=HP_0941] [protein=alanine racemase, biosynthetic (alr)] [protein_id=AAD07986.1][location=complement(1001142..1002275)] [gbkey=CDS]	1	1	1	1	349	527	1	1133	1133	1133	26695genome_00959
group_1374	hypothetical protein	1	1	1	1	345	435	1	299	299	299	26695genome_00964
group_1375	[locus_tag=HP_0947] [protein=predicted coding region HP0947] [protein_id=AAD08004.1] [location=1008470..1008832][gbkey=CDS]	1	1	1	1	342	278	1	290	290	290	26695genome_00969
group_1376	[locus_tag=HP_0949] [protein=conserved hypothetical secreted protein] [protein_id=AAD07994.1][location=complement(1010222..1010674)] [gbkey=CDS]	1	1	1	1	339	302	1	452	452	452	26695genome_00971
group_1377	[locus_tag=HP_0952] [protein=conserved hypothetical integral membrane protein] [protein_id=AAD07996.1][location=1012263..1012919] [gbkey=CDS]	1	1	1	1	337	340	1	656	656	656	26695genome_00974
group_1378	[locus_tag=HP_0957] [protein=3-deoxy-d-manno-octulosonic-acid transferase (kdtA)] [protein_id=AAD08000.1][location=complement(1015786..1016967)][gbkey=CDS]	1	1	1	1	151	114	3	1154	1154	1154	26695genome_00979
group_1379	[locus_tag=HP_0958] [protein=predicted coding region HP0958] [protein_id=AAD08008.1] [location=complement(1016968..1017732)][gbkey=CDS]	1	1	1	1	327	114	2	764	764	764	26695genome_00980
group_1380	[locus_tag=HP_0959] [protein=conserved hypothetical protein] [protein_id=AAD08001.1] [location=complement(1017742..1018473)][gbkey=CDS]	1	1	1	1	328	114	1	731	731	731	26695genome_00981
group_1381	[locus_tag=HP_0962] [protein=acyl carrier protein (acpP)] [protein_id=AAD08009.1] [location=complement(1020455..1020916)][gbkey=CDS]	1	1	1	1	318	6	10	461	461	461	26695genome_00984
group_1382	[locus_tag=HP_0963] [protein=predicted coding region HP0963] [protein_id=AAD08015.1] [location=complement(1020909..1022252)][gbkey=CDS]	1	1	1	1	317	6	11	1343	1343	1343	26695genome_00985
group_1383	[locus_tag=HP_0964] [protein=predicted coding region HP0964] [protein_id=AAD08016.1] [location=complement(1022249..1023340)][gbkey=CDS]	1	1	1	1	316	6	12	995	995	995	26695genome_00986
group_1384	[locus_tag=HP_0965] [protein=predicted coding region HP0965] [protein_id=AAD08017.1] [location=complement(1023250..1024581)][gbkey=CDS]	1	1	1	1	315	6	13	1331	1331	1331	26695genome_00987
group_1385	[locus_tag=HP_0967] [protein=virulence associated protein D (vapD)] [protein_id=AAD08011.1][location=complement(1026448..1026735)] [gbkey=CDS]	1	1	1	1	313	6	9	287	287	287	26695genome_00989
group_1386	[locus_tag=HP_0973] [protein=predicted coding region HP0973] [protein_id=AAD08028.1] [location=1034745..1035806][gbkey=CDS]	1	1	1	1	307	362	1	1061	1061	1061	26695genome_00994
group_1387	[locus_tag=HP_0975] [protein=Glu-tRNA(Gln) amidotransferase, subunit C (gatC)] [protein_id=AAD08021.1][location=1037309..1037590] [gbkey=CDS]	1	1	1	1	300	253	2	281	281	281	26695genome_00996
group_1388	[locus_tag=HP_0976] [protein=adenosylmethionine-8-amino-7-oxononanoate aminotransferase(bioA)] [protein_id=AAD08022.1] [location=complement(1037710..1039020)][gbkey=CDS]	1	1	1	1	301	253	1	1310	1310	1310	26695genome_00997
group_1389	[locus_tag=HP_0980] [protein=conserved hypothetical secreted protein] [protein_id=AAD08026.1][location=1044552..1044854] [gbkey=CDS]	1	1	1	1	297	58	1	299	299	299	26695genome_01001
group_1390	[locus_tag=HP_0981] [protein=exonuclease VII-like protein (xseA)] [protein_id=AAD08027.1][location=1044772..1045137] [gbkey=CDS]	1	1	1	1	290	58	2	338	338	338	26695genome_01002
group_1391	[locus_tag=HP_0982] [protein=predicted coding region HP0982] [protein_id=AAD08032.1] [location=1045509..1046204][gbkey=CDS]	1	1	1	1	291	58	3	608	608	608	26695genome_01003
group_1392	hypothetical protein	1	1	1	1	292	58	4	218	218	218	26695genome_01004
group_1393	[locus_tag=HP_1208] [protein=ulcer associated adenine specific DNA methyltransferase][protein_id=AAD08252.1] [location=complement(1285193..1286182)][gbkey=CDS]	1	1	1	1	293	58	5	362	362	362	26695genome_01005
group_1394	hypothetical protein	1	1	1	1	265	1	66	215	215	215	26695genome_01007
group_1395	[locus_tag=HP_0986] [protein=predicted coding region HP0986] [protein_id=AAD08034.1] [location=complement(1048714..1049427)][gbkey=CDS]	1	1	1	1	156	1	67	713	713	713	26695genome_01008
group_1396	[locus_tag=HP_1534] [protein=IS605 transposase (tnpB)] [protein_id=AAD08572.1] [location=complement(1613001..1614284)][gbkey=CDS]	1	1	1	1	159	1	70	1283	1283	1283	26695genome_01011
group_1397	[locus_tag=HP_1534] [protein=IS605 transposase (tnpB)] [protein_id=AAD08572.1] [location=complement(1613001..1614284)][gbkey=CDS]	1	1	1	1	1940	169	2	1283	1283	1283	26695genome_01559
group_14	[locus_tag=HP_0455] [protein=predicted coding region HP0455] [protein_id=AAD07533.1] [location=474313..474624][gbkey=CDS]	1	1	1	1	192	1	86	701	701	701		J99genome_01590
group_1400	[locus_tag=HP_0999] [protein=predicted coding region HP0999] [protein_id=AAD08047.1] [location=1062236..1062421][gbkey=CDS]	1	1	1	1	260	7	3	236	236	236	26695genome_01021
group_1401	[locus_tag=HP_1000] [protein=PARA protein] [protein_id=AAD08045.1] [location=1062687..1063343][gbkey=CDS]	1	1	1	1	259	7	4	656	656	656	26695genome_01022
group_1402	[locus_tag=HP_1001] [protein=predicted coding region HP1001] [protein_id=AAD08048.1] [location=1063428..1063712][gbkey=CDS]	1	1	1	1	258	7	16	284	284	284	26695genome_01023
group_1403	[locus_tag=HP_1002] [protein=predicted coding region HP1002] [protein_id=AAD08049.1] [location=1063756..1064940][gbkey=CDS]	1	1	1	1	257	7	15	1184	1184	1184	26695genome_01024
group_1404	[locus_tag=HP_1003] [protein=predicted coding region HP1003] [protein_id=AAD08050.1] [location=complement(1064965..1066077)][gbkey=CDS]	1	1	1	1	256	7	14	1112	1112	1112	26695genome_01025
group_1405	[locus_tag=HP_1004] [protein=predicted coding region HP1004] [protein_id=AAD08051.1] [location=complement(1066053..1066874)][gbkey=CDS]	1	1	1	1	255	7	13	821	821	821	26695genome_01026
group_1406	[locus_tag=HP_1005] [protein=predicted coding region HP1005] [protein_id=AAD08060.1] [location=1067156..1067470][gbkey=CDS]	1	1	1	1	254	7	12	314	314	314	26695genome_01027
group_1407	hypothetical protein	1	1	1	1	253	7	11	98	98	98	26695genome_01028
group_1408	[locus_tag=HP_1006] [protein=conjugal transfer protein (traG)] [protein_id=AAD08052.1][location=complement(1068021..1068554)] [gbkey=CDS]	1	1	1	1	252	7	10	533	533	533	26695genome_01029
group_1409	[locus_tag=HP_1009] [protein=site-specific recombinase] [protein_id=AAD08059.1] [location=complement(1070508..1071068)][gbkey=CDS]	1	1	1	1	928	7	6	560	560	560	26695genome_01033
group_1410	[locus_tag=HP_0995] [protein=integrase/recombinase (xerD)] [protein_id=AAD08042.1] [location=complement(1056158..1057225)][gbkey=CDS]	1	1	1	1	929	7	5	284	284	284	26695genome_01034
group_1411	[locus_tag=HP_1015] [protein=predicted coding region HP1015] [protein_id=AAD08069.1] [location=1078693..1079199][gbkey=CDS]	1	1	1	1	938	402	1	608	608	608	26695genome_01041
group_1412	[locus_tag=HP_1018] [protein=predicted coding region HP1018] [protein_id=AAD08072.1][location=1081440..1081586] [gbkey=CDS]	1	1	1	1	824	458	1	149	149	149	26695genome_01044
group_1413	[locus_tag=HP_1028] [protein=predicted coding region HP1028] [protein_id=AAD08083.1][location=complement(1090684..1091181)] [gbkey=CDS]	1	1	1	1	823	118	3	497	497	497	26695genome_01054
group_1414	[locus_tag=HP_1029] [protein=predicted coding region HP1029] [protein_id=AAD08084.1][location=complement(1091178..1091714)] [gbkey=CDS]	1	1	1	1	821	118	2	536	536	536	26695genome_01055
group_1415	[locus_tag=HP_1030] [protein=fliY protein (fliY)] [protein_id=AAD08074.1] [location=complement(1091743..1092606)][gbkey=CDS]	1	1	1	1	822	118	1	863	863	863	26695genome_01056
group_1416	[locus_tag=HP_1045] [protein=acetyl-CoA synthetase (acoE)] [protein_id=AAD08090.1] [location=1107083..1109071][gbkey=CDS]	1	1	1	1	820	274	1	1988	1988	1988	26695genome_01071
group_1417	[locus_tag=HP_1051] [protein=predicted coding region HP1051] [protein_id=AAD08097.1][location=complement(1113954..1114376)] [gbkey=CDS]	1	1	1	1	819	291	1	473	473	473	26695genome_01077
group_1418	[locus_tag=HP_1053] [protein=predicted coding region HP1053] [protein_id=AAD08105.1][location=complement(1115333..1115986)] [gbkey=CDS]	1	1	1	1	978	92	1	587	587	587	26695genome_01079
group_1419	[locus_tag=HP_1054] [protein=predicted coding region HP1054] [protein_id=AAD08106.1][location=complement(1115923..1117191)] [gbkey=CDS]	1	1	1	1	977	92	2	1322	1322	1322	26695genome_01080
group_1420	[locus_tag=HP_1055] [protein=predicted coding region HP1055] [protein_id=AAD08107.1][location=complement(1117255..1118199)] [gbkey=CDS]	1	1	1	1	817	92	3	944	944	944	26695genome_01081
group_1421	[locus_tag=HP_1056] [protein=predicted coding region HP1056] [protein_id=AAD08108.1][location=complement(1118208..1119062)] [gbkey=CDS]	1	1	1	1	818	92	4	797	797	797	26695genome_01082
group_1422	[locus_tag=HP_1062] [protein=S-adenosylmethionine:tRNA ribosyltransferase-isomerase (queA)][protein_id=AAD08102.1] [location=1123038..1124075] [gbkey=CDS]	1	1	1	1	990	518	1	1037	1037	1037	26695genome_01088
group_1423	[locus_tag=HP_1064] [protein=predicted coding region HP1064] [protein_id=AAD08111.1][location=1124551..1124832] [gbkey=CDS]	1	1	1	1	992	230	2	230	230	230	26695genome_01090
group_1424	[locus_tag=HP_1065] [protein=predicted coding region HP1065] [protein_id=AAD08112.1][location=1124835..1125242] [gbkey=CDS]	1	1	1	1	991	230	1	407	407	407	26695genome_01091
group_1425	[locus_tag=HP_1068] [protein=ribosomal protein L11 methyltransferase (prmA)] [protein_id=AAD08114.1][location=1126643..1127644] [gbkey=CDS]	1	1	1	1	815	285	1	989	989	989	26695genome_01095
group_1426	[locus_tag=HP_1076] [protein=predicted coding region HP1076] [protein_id=AAD08123.1][location=1135386..1135901] [gbkey=CDS]	1	1	1	1	813	339	1	515	515	515	26695genome_01102
group_1427	[locus_tag=HP_1078] [protein=predicted coding region HP1078] [protein_id=AAD08124.1][location=complement(1136958..1137644)] [gbkey=CDS]	1	1	1	1	1012	90	4	686	686	686	26695genome_01104
group_1428	[locus_tag=HP_1079] [protein=predicted coding region HP1079] [protein_id=AAD08125.1][location=complement(1137673..1138785)] [gbkey=CDS]	1	1	1	1	1013	90	3	1112	1112	1112	26695genome_01105
group_1429	[locus_tag=HP_1080] [protein=conserved hypothetical integral membrane protein] [protein_id=AAD08126.1][location=complement(1138896..1139465)] [gbkey=CDS]	1	1	1	1	1014	90	2	569	569	569	26695genome_01106
group_1430	[locus_tag=HP_1081] [protein=predicted coding region HP1081] [protein_id=AAD08133.1][location=complement(1139469..1140092)] [gbkey=CDS]	1	1	1	1	1015	90	1	623	623	623	26695genome_01107
group_1431	[locus_tag=HP_1086] [protein=hemolysin (tly)] [protein_id=AAD08129.1] [location=1145032..1145739][gbkey=CDS]	1	1	1	1	810	277	1	707	707	707	26695genome_01112
group_1432	[locus_tag=HP_1089] [protein=predicted coding region HP1089] [protein_id=AAD08136.1][location=1148516..1150852] [gbkey=CDS]	1	1	1	1	1023	31	1	2336	2336	2336	26695genome_01115
group_1433	[locus_tag=HP_1090] [protein=cell division protein (ftsK)] [protein_id=AAD08132.1] [location=1150840..1153416][gbkey=CDS]	1	1	1	1	1024	31	2	2567	2567	2567	26695genome_01116
group_1434	[locus_tag=HP_1094] [protein=predicted coding region HP1094] [protein_id=AAD08147.1][location=1156399..1156755] [gbkey=CDS]	1	1	1	1	1027	88	1	338	338	338	26695genome_01119
group_1435	[locus_tag=HP_1097] [protein=predicted coding region HP1097] [protein_id=AAD08148.1][location=complement(1158603..1158698)] [gbkey=CDS]	1	1	1	1	1393	88	4	95	95	95	26695genome_01122
group_1436	[locus_tag=HP_1102] [protein=glucose-6-phosphate 1-dehydrogenase (devB)] [protein_id=AAD08145.1][location=1163486..1164169] [gbkey=CDS]	1	1	1	1	1386	631	1	683	683	683	26695genome_01127
group_1437	[locus_tag=HP_1105] [protein=LPS biosynthesis protein] [protein_id=AAD08151.1] [location=complement(1166386..1167681)][gbkey=CDS]	1	1	1	1	1382	366	1	1295	1295	1295	26695genome_01130
group_1438	[locus_tag=HP_1117] [protein=conserved hypothetical secreted protein] [protein_id=AAD08161.1][location=complement(1181667..1182437)] [gbkey=CDS]	1	1	1	1	1366	106	1	770	770	770	26695genome_01142
group_1439	[locus_tag=HP_1121] [protein=cytosine specific DNA methyltransferase (BSP6IM)] [protein_id=AAD08164.1][location=complement(1187005..1187943)] [gbkey=CDS]	1	1	1	1	1039	284	1	956	956	956	26695genome_01146
group_1440	[locus_tag=HP_1123] [protein=peptidyl-prolyl cis-trans isomerase, FKBP-type rotamase(slyD)] [protein_id=AAD08168.1] [location=complement(1188610..1189167)][gbkey=CDS]	1	1	1	1	1040	287	1	557	557	557	26695genome_01149
group_1441	[locus_tag=HP_1127] [protein=predicted coding region HP1127] [protein_id=AAD08182.1][location=complement(1192013..1192594)] [gbkey=CDS]	1	1	1	1	1354	264	2	581	581	581	26695genome_01153
group_1442	[locus_tag=HP_1128] [protein=predicted coding region HP1128] [protein_id=AAD08183.1][location=complement(1192584..1192838)] [gbkey=CDS]	1	1	1	1	1351	264	1	254	254	254	26695genome_01154
group_1443	[locus_tag=HP_1135] [protein=ATP synthase F1, subunit delta (atpH)] [protein_id=AAD08177.1][location=complement(1198157..1198699)] [gbkey=CDS]	1	1	1	1	1041	344	1	542	542	542	26695genome_01161
group_1444	[locus_tag=HP_1140] [protein=biotin operon repressor/biotin acetyl coenzyme A carboxylase synthetase (birA)] [protein_id=AAD08186.1] [location=complement(1201436..1202074)][gbkey=CDS]	1	1	1	1	1042	156	1	638	638	638	26695genome_01166
group_1445	[locus_tag=HP_1141] [protein=methionyl-tRNA formyltransferase (fmt)] [protein_id=AAD08187.1][location=complement(1202071..1202982)] [gbkey=CDS]	1	1	1	1	1043	156	2	911	911	911	26695genome_01167
group_1446	[locus_tag=HP_1142] [protein=predicted coding region HP1142] [protein_id=AAD08188.1][location=complement(1203006..1205285)] [gbkey=CDS]	1	1	1	1	1044	156	3	2273	2273	2273	26695genome_01168
group_1447	[locus_tag=HP_1145] [protein=predicted coding region HP1145] [protein_id=AAD08200.1][location=complement(1209831..1210142)] [gbkey=CDS]	1	1	1	1	1330	97	2	263	263	263	26695genome_01170
group_1448	[locus_tag=HP_1150] [protein=predicted coding region HP1150] [protein_id=AAD08202.1][location=complement(1212854..1213201)] [gbkey=CDS]	1	1	1	1	1327	388	1	347	347	347	26695genome_01175
group_1450	[locus_tag=HP_1157] [protein=outer membrane protein (omp26)] [protein_id=AAD08205.1][location=1221339..1225031] [gbkey=CDS]	1	1	1	1	1050	5	7	3692	3692	3692	26695genome_01182
group_1451	[locus_tag=HP_1158] [protein=pyrroline-5-carboxylate reductase (proC)] [protein_id=AAD08197.1][location=1225045..1225818] [gbkey=CDS]	1	1	1	1	1051	5	17	773	773	773	26695genome_01183
group_1453	[locus_tag=HP_1160] [protein=conserved hypothetical protein] [protein_id=AAD08206.1][location=complement(1226470..1226892)] [gbkey=CDS]	1	1	1	1	1314	5	8	422	422	422	26695genome_01185
group_1454	[locus_tag=HP_1177] [protein=outer membrane protein (omp27)] [protein_id=AAD08221.1][location=complement(1243583..1245508)] [gbkey=CDS]	1	1	1	1	1290	470	1	1925	1925	1925	26695genome_01201
group_1455	[locus_tag=HP_1188] [protein=predicted coding region HP1188] [protein_id=AAD08234.1][location=complement(1258250..1259059)] [gbkey=CDS]	1	1	1	1	1279	185	1	761	761	761	26695genome_01213
group_1456	[locus_tag=HP_1191] [protein=ADP-heptose-lps heptosyltransferase II (rfaF)] [protein_id=AAD08237.1][location=1262036..1263085] [gbkey=CDS]	1	1	1	1	1277	151	1	1049	1049	1049	26695genome_01216
group_1457	[locus_tag=HP_1192] [protein=secreted protein involved in flagellar motility] [protein_id=AAD08238.1][location=complement(1263276..1263557)] [gbkey=CDS]	1	1	1	1	1276	151	2	281	281	281	26695genome_01217
group_1458	[locus_tag=HP_1193] [protein=aldo-keto reductase, putative] [protein_id=AAD08243.1] [location=1263775..1264764][gbkey=CDS]	1	1	1	1	1275	151	3	989	989	989	26695genome_01218
group_1459	[locus_tag=HP_1207] [protein=predicted coding region HP1207] [protein_id=AAD08256.1][location=complement(1284324..1284992)] [gbkey=CDS]	1	1	1	1	1261	125	1	668	668	668	26695genome_01237
group_1460	[locus_tag=HP_1208] [protein=ulcer associated adenine specific DNA methyltransferase][protein_id=AAD08252.1] [location=complement(1285193..1286182)][gbkey=CDS]	1	1	1	1	1260	125	2	989	989	989	26695genome_01238
group_1461	[locus_tag=HP_1209] [protein=ulcer-associated gene restriction endonuclease (iceA)] [protein_id=AAD08253.1][location=complement(1286191..1286709)][gbkey=CDS]	1	1	1	1	1259	125	3	518	518	518	26695genome_01239
group_1462	[locus_tag=HP_1217] [protein=predicted coding region HP1217] [protein_id=AAD08266.1][location=complement(1293589..1294068)] [gbkey=CDS]	1	1	1	1	1246	521	1	479	479	479	26695genome_01248
group_1463	[locus_tag=HP_1224] [protein=uroporphyrinogen III cosynthase (hemD)] [protein_id=AAD08269.1][location=1300376..1301056] [gbkey=CDS]	1	1	1	1	1241	73	3	680	680	680	26695genome_01254
group_1464	[locus_tag=HP_1225] [protein=conserved hypothetical integral membrane protein] [protein_id=AAD08270.1][location=1301104..1301496] [gbkey=CDS]	1	1	1	1	1240	73	4	392	392	392	26695genome_01255
group_1465	[locus_tag=HP_1226] [protein=oxygen-independent coproporphyrinogen III oxidase (hemN)][protein_id=AAD08271.1] [location=complement(1301547..1302605)][gbkey=CDS]	1	1	1	1	1239	73	5	1037	1037	1037	26695genome_01256
group_1466	[locus_tag=HP_1227] [protein=cytochrome c553] [protein_id=AAD08272.1] [location=1302679..1302969][gbkey=CDS]	1	1	1	1	1238	73	2	290	290	290	26695genome_01257
group_1467	[locus_tag=HP_1228] [protein=invasion protein (invA)] [protein_id=AAD08273.1] [location=1303120..1303587][gbkey=CDS]	1	1	1	1	1059	73	1	467	467	467	26695genome_01258
group_1468	[locus_tag=HP_1233] [protein=predicted coding region HP1233] [protein_id=AAD08281.1][location=complement(1307232..1307693)] [gbkey=CDS]	1	1	1	1	1227	48	1	461	461	461	26695genome_01263
group_1469	[locus_tag=HP_1248] [protein=virulence associated protein homolog (vacB)] [protein_id=AAD08293.1][location=complement(1322761..1324695)] [gbkey=CDS]	1	1	1	1	1206	18	6	1934	1934	1934	26695genome_01277
group_1470	[locus_tag=HP_1250] [protein=predicted coding region HP1250] [protein_id=AAD08300.1][location=complement(1325494..1326072)] [gbkey=CDS]	1	1	1	1	1204	18	5	578	578	578	26695genome_01279
group_1471	[locus_tag=HP_1253] [protein=tryptophanyl-tRNA synthetase (trpS)] [protein_id=AAD08297.1][location=complement(1328909..1329928)] [gbkey=CDS]	1	1	1	1	1063	220	2	980	980	980	26695genome_01282
group_1472	[locus_tag=HP_1254] [protein=biotin synthesis protein (bioC)] [protein_id=AAD08298.1][location=complement(1329960..1330682)] [gbkey=CDS]	1	1	1	1	1197	220	1	722	722	722	26695genome_01283
group_1473	[locus_tag=HP_1258] [protein=conserved hypothetical mitochondrial protein 4] [protein_id=AAD08304.1][location=1332560..1333024] [gbkey=CDS]	1	1	1	1	1190	42	3	464	464	464	26695genome_01287
group_1474	[locus_tag=HP_1265] [protein=predicted coding region HP1265] [protein_id=AAD08320.1][location=1336951..1337937] [gbkey=CDS]	1	1	1	1	1184	536	1	992	992	992	26695genome_01295
group_1475	[locus_tag=HP_1276] [protein=predicted coding region HP1276] [protein_id=AAD08328.1][location=1351731..1352015] [gbkey=CDS]	1	1	1	1	1172	262	2	284	284	284	26695genome_01306
group_1476	[locus_tag=HP_1277] [protein=tryptophan synthase, alpha subunit (trpA)] [protein_id=AAD08322.1][location=complement(1352363..1353151)] [gbkey=CDS]	1	1	1	1	1171	262	1	788	788	788	26695genome_01307
group_1477	[locus_tag=HP_1279] [protein=anthranilate isomerase (trpC)] [protein_id=AAD08324.1] [location=complement(1354331..1355689)][gbkey=CDS]	1	1	1	1	1068	313	1	1358	1358	1358	26695genome_01309
group_1478	[locus_tag=HP_1282] [protein=anthranilate synthase component I (trpE)] [protein_id=AAD08326.1][location=complement(1357267..1358769)] [gbkey=CDS]	1	1	1	1	1071	110	3	1502	1502	1502	26695genome_01312
group_1479	[locus_tag=HP_1283] [protein=predicted coding region HP1283] [protein_id=AAD08329.1][location=complement(1358992..1360449)] [gbkey=CDS]	1	1	1	1	1070	110	2	1457	1457	1457	26695genome_01313
group_1480	[locus_tag=HP_1284] [protein=conserved hypothetical protein] [protein_id=AAD08327.1][location=complement(1360547..1361587)] [gbkey=CDS]	1	1	1	1	1069	110	1	1040	1040	1040	26695genome_01314
group_1481	[locus_tag=HP_1291] [protein=conserved hypothetical protein] [protein_id=AAD08334.1][location=1366051..1366665] [gbkey=CDS]	1	1	1	1	1152	380	1	614	614	614	26695genome_01321
group_1482	[locus_tag=HP_1321] [protein=conserved hypothetical ATP-binding protein] [protein_id=AAD08366.1][location=1381381..1382514] [gbkey=CDS]	1	1	1	1	1120	95	2	1133	1133	1133	26695genome_01350
group_1483	[locus_tag=HP_1322] [protein=predicted coding region HP1322] [protein_id=AAD08374.1][location=1382720..1383325] [gbkey=CDS]	1	1	1	1	1119	95	3	578	578	578	26695genome_01351
group_1484	[locus_tag=HP_1323] [protein=ribonuclease HII (rnhB)] [protein_id=AAD08367.1] [location=complement(1383299..1383928)][gbkey=CDS]	1	1	1	1	1118	95	4	614	614	614	26695genome_01352
group_1485	[locus_tag=HP_1324] [protein=predicted coding region HP1324] [protein_id=AAD08375.1][location=complement(1383944..1384195)] [gbkey=CDS]	1	1	1	1	1117	95	1	251	251	251	26695genome_01353
group_1486	[locus_tag=HP_1327] [protein=predicted coding region HP1327] [protein_id=AAD08377.1][location=1386165..1387403] [gbkey=CDS]	1	1	1	1	1079	34	5	1238	1238	1238	26695genome_01356
group_1487	[locus_tag=HP_1328] [protein=cation efflux system protein (czcA)] [protein_id=AAD08369.1][location=1387400..1388416] [gbkey=CDS]	1	1	1	1	1080	34	6	1016	1016	1016	26695genome_01357
group_1488	[locus_tag=HP_1333] [protein=predicted coding region HP1333] [protein_id=AAD08388.1][location=1393799..1394947] [gbkey=CDS]	1	1	1	1	1108	187	2	1094	1094	1094	26695genome_01362
group_1489	[locus_tag=HP_1334] [protein=predicted coding region HP1334] [protein_id=AAD08389.1][location=1395156..1395830] [gbkey=CDS]	1	1	1	1	1107	187	1	674	674	674	26695genome_01363
group_1490	[locus_tag=HP_1337] [protein=conserved hypothetical protein] [protein_id=AAD08379.1][location=complement(1397819..1398343)] [gbkey=CDS]	1	1	1	1	1102	590	1	515	515	515	26695genome_01366
group_1492	[locus_tag=HP_1350] [protein=protease] [protein_id=AAD08394.1] [location=complement(1409757..1411136)][gbkey=CDS]	1	1	1	1	1087	36	2	1364	1364	1364	26695genome_01379
group_1493	[locus_tag=HP_1351] [protein=predicted coding region HP1351] [protein_id=AAD08407.1][location=complement(1411346..1412218)] [gbkey=CDS]	1	1	1	1	1086	36	1	872	872	872	26695genome_01380
group_1494	hypothetical protein	1	1	1	1	1638	276	2	542	542	542	26695genome_01382
group_1495	[locus_tag=HP_1354] [protein=putative adenine specific DNA methyltransferase] [protein_id=AAD08396.1][location=complement(1414536..1417043)] [gbkey=CDS]	1	1	1	1	1639	276	1	2507	2507	2507	26695genome_01383
group_1496	[locus_tag=HP_1361] [protein=competence locus E (comE3)] [protein_id=AAD08401.1] [location=complement(1421605..1422858)][gbkey=CDS]	1	1	1	1	1633	317	1	1313	1313	1313	26695genome_01390
group_1497	[locus_tag=HP_1363] [protein=conserved hypothetical integral membrane protein] [protein_id=AAD08403.1][location=complement(1424392..1425792)] [gbkey=CDS]	1	1	1	1	1686	21	1	1400	1400	1400	26695genome_01392
group_1498	[locus_tag=HP_1364] [protein=signal-transducing protein, histidine kinase] [protein_id=AAD08404.1][location=complement(1425795..1426988)] [gbkey=CDS]	1	1	1	1	1687	21	2	1193	1193	1193	26695genome_01393
group_1499	[locus_tag=HP_1367] [protein=type IIS restriction enzyme M1 protein (mod)] [protein_id=AAD08411.1][location=complement(1428975..1429757)] [gbkey=CDS]	1	1	1	1	1685	70	2	782	782	782	26695genome_01396
group_15	[locus_tag=HP_0455] [protein=predicted coding region HP0455] [protein_id=AAD07533.1] [location=474313..474624][gbkey=CDS]	1	1	1	1	849	2	44	311	311	311	26695genome_00465
group_1500	[locus_tag=HP_1368] [protein=type IIS restriction enzyme M2 protein (mod)] [protein_id=AAD08412.1][location=complement(1429744..1430607)] [gbkey=CDS]	1	1	1	1	1684	70	3	863	863	863	26695genome_01397
group_1501	[locus_tag=HP_0593] [protein=adenine specific DNA methyltransferase (mod)] [protein_id=AAD07659.1][location=626246..628042] [gbkey=CDS]	1	1	1	1	1683	70	4	1424	1424	1424	26695genome_01398
group_1502	[locus_tag=HP_1370] [protein=type III restriction enzyme M protein (mod)] [protein_id=AAD08413.1][location=1432418..1433284] [gbkey=CDS]	1	1	1	1	1682	70	5	866	866	866	26695genome_01399
group_1503	[locus_tag=HP_1371] [protein=type III restriction enzyme R protein] [protein_id=AAD08414.1][location=1433295..1436201] [gbkey=CDS]	1	1	1	1	1681	70	1	2906	2906	2906	26695genome_01400
group_1504	[locus_tag=HP_1381] [protein=predicted coding region HP1381] [protein_id=AAD08428.1][location=1445793..1446026] [gbkey=CDS]	1	1	1	1	1678	589	1	176	176	176	26695genome_01410
group_1505	[locus_tag=HP_1384] [protein=predicted coding region HP1384] [protein_id=AAD08431.1][location=complement(1446953..1447159)] [gbkey=CDS]	1	1	1	1	1680	288	1	203	203	203	26695genome_01412
group_1506	hypothetical protein	1	1	1	1	1696	84	1	149	149	149	26695genome_01416
group_1507	[locus_tag=HP_1388] [protein=predicted coding region HP1388] [protein_id=AAD08430.1][location=1450188..1450637] [gbkey=CDS]	1	1	1	1	1695	84	2	449	449	449	26695genome_01417
group_1508	[locus_tag=HP_1389] [protein=predicted coding region HP1389] [protein_id=AAD08437.1][location=1450780..1450962] [gbkey=CDS]	1	1	1	1	1694	84	3	182	182	182	26695genome_01418
group_1509	[locus_tag=HP_1390] [protein=predicted coding region HP1390] [protein_id=AAD08438.1][location=complement(1451004..1451504)] [gbkey=CDS]	1	1	1	1	1700	84	4	500	500	500	26695genome_01419
group_1510	[locus_tag=HP_1392] [protein=fibronectin/fibrinogen-binding protein] [protein_id=AAD08432.1][location=complement(1452072..1453379)] [gbkey=CDS]	1	1	1	1	1703	558	1	1307	1307	1307	26695genome_01421
group_1511	[locus_tag=HP_1396] [protein=predicted coding region HP1396] [protein_id=AAD08441.1][location=complement(1456778..1457644)] [gbkey=CDS]	1	1	1	1	1707	236	1	866	866	866	26695genome_01425
group_1512	[locus_tag=HP_1397] [protein=predicted coding region HP1397] [protein_id=AAD08442.1][location=complement(1457652..1458467)] [gbkey=CDS]	1	1	1	1	1706	236	2	815	815	815	26695genome_01426
group_1513	[locus_tag=HP_1399] [protein=arginase (rocF)] [protein_id=AAD08436.1] [location=1459926..1460894][gbkey=CDS]	1	1	1	1	1714	415	1	968	968	968	26695genome_01428
group_1514	[locus_tag=HP_1401] [protein=conserved hypothetical protein] [protein_id=AAD08444.1][location=complement(1464048..1464755)] [gbkey=CDS]	1	1	1	1	1819	85	1	707	707	707	26695genome_01430
group_1515	[locus_tag=HP_1402] [protein=type I restriction enzyme R protein (hsdR)] [protein_id=AAD08445.1][location=complement(1464755..1467736)] [gbkey=CDS]	1	1	1	1	1818	85	2	2981	2981	2981	26695genome_01431
group_1516	[locus_tag=HP_1403] [protein=type I restriction enzyme M protein (hsdM)] [protein_id=AAD08446.1][location=1467803..1470256] [gbkey=CDS]	1	1	1	1	1817	85	4	2453	2453	2453	26695genome_01432
group_1517	[locus_tag=HP_1405] [protein=predicted coding region HP1405] [protein_id=AAD08450.1][location=1470848..1470952] [gbkey=CDS]	1	1	1	1	1816	85	3	104	104	104	26695genome_01433
group_1518	[locus_tag=HP_1415] [protein=tRNA delta(2)-isopentenylpyrophosphate transferase (miaA)][protein_id=AAD08458.1] [location=1484977..1485777] [gbkey=CDS]	1	1	1	1	1795	54	5	830	830	830	26695genome_01442
group_1519	[locus_tag=HP_1416] [protein=lipopolysaccharide 1,2-glucosyltransferase (rfaJ)] [protein_id=AAD08459.1][location=1485782..1486885] [gbkey=CDS]	1	1	1	1	1794	54	4	1103	1103	1103	26695genome_01443
group_1520	hypothetical protein	1	1	1	1	1793	54	3	836	836	836	26695genome_01444
group_1521	[locus_tag=HP_0022] [protein=conserved hypothetical integral membrane protein] [protein_id=AAD07089.1][location=complement(21152..22717)] [gbkey=CDS]	1	1	1	1	1792	54	2	851	851	851	26695genome_01445
group_1522	[locus_tag=HP_1418] [protein=UDP-N-acetylenolpyruvoylglucosamine reductase (murB)] [protein_id=AAD08460.1][location=complement(1488625..1489404)][gbkey=CDS]	1	1	1	1	1791	54	1	779	779	779	26695genome_01446
group_1523	[locus_tag=HP_1424] [protein=predicted coding region HP1424] [protein_id=AAD08473.1][location=1495064..1495684] [gbkey=CDS]	1	1	1	1	1765	82	4	620	620	620	26695genome_01452
group_1524	[locus_tag=HP_1425] [protein=predicted coding region HP1425] [protein_id=AAD08474.1][location=complement(1495812..1496039)] [gbkey=CDS]	1	1	1	1	1766	82	3	323	323	323	26695genome_01453
group_1525	[locus_tag=HP_1426] [protein=conserved hypothetical protein] [protein_id=AAD08466.1][location=complement(1496096..1496638)] [gbkey=CDS]	1	1	1	1	1767	82	2	542	542	542	26695genome_01454
group_1526	hypothetical protein	1	1	1	1	1768	82	1	221	221	221	26695genome_01455
group_1527	[locus_tag=HP_1432] [protein=histidine and glutamine-rich protein] [protein_id=AAD08472.1][location=1502586..1502804] [gbkey=CDS]	1	1	1	1	1773	245	2	218	218	218	26695genome_01460
group_1528	[locus_tag=HP_1433] [protein=predicted coding region HP1433] [protein_id=AAD08475.1][location=complement(1503438..1506008)] [gbkey=CDS]	1	1	1	1	1772	245	1	2678	2678	2678	26695genome_01461
group_1529	[locus_tag=HP_1436] [protein=predicted coding region HP1436] [protein_id=AAD08488.1][location=1507950..1508198] [gbkey=CDS]	1	1	1	1	1750	45	1	248	248	248	26695genome_01464
group_1530	[locus_tag=HP_1437] [protein=predicted coding region HP1437] [protein_id=AAD08485.1][location=1508432..1509151] [gbkey=CDS]	1	1	1	1	1749	45	2	719	719	719	26695genome_01465
group_1531	[locus_tag=HP_1438] [protein=conserved hypothetical lipoprotein] [protein_id=AAD08478.1][location=1509160..1510176] [gbkey=CDS]	1	1	1	1	1748	45	5	1016	1016	1016	26695genome_01466
group_1532	[locus_tag=HP_1439] [protein=predicted coding region HP1439] [protein_id=AAD08486.1][location=1510188..1510433] [gbkey=CDS]	1	1	1	1	1747	45	4	245	245	245	26695genome_01467
group_1533	[locus_tag=HP_1440] [protein=predicted coding region HP1440] [protein_id=AAD08487.1][location=complement(1513143..1513922)] [gbkey=CDS]	1	1	1	1	1746	45	3	779	779	779	26695genome_01468
group_1534	[locus_tag=HP_1443] [protein=conserved hypothetical protein] [protein_id=AAD08481.1][location=1514781..1515587] [gbkey=CDS]	1	1	1	1	1741	397	1	806	806	806	26695genome_01471
group_1535	[locus_tag=HP_1448] [protein=ribonuclease P, protein component (rnpA)] [protein_id=AAD08489.1][location=1517075..1517560] [gbkey=CDS]	1	1	1	1	1738	341	1	485	485	485	26695genome_01475
group_1536	[locus_tag=HP_1451] [protein=predicted coding region HP1451] [protein_id=AAD08496.1][location=1519549..1520343] [gbkey=CDS]	1	1	1	1	1733	375	1	794	794	794	26695genome_01477
group_1537	[locus_tag=HP_1453] [protein=conserved hypothetical protein] [protein_id=AAD08493.1][location=1521892..1524132] [gbkey=CDS]	1	1	1	1	1723	355	1	2240	2240	2240	26695genome_01479
group_1538	[locus_tag=HP_1468] [protein=branched-chain-amino-acid aminotransferase (ilvE)] [protein_id=AAD08509.1][location=complement(1538762..1539784)] [gbkey=CDS]	1	1	1	1	1859	449	1	1022	1022	1022	26695genome_01494
group_1539	[locus_tag=HP_1470] [protein=DNA polymerase I (polA)] [protein_id=AAD08510.1] [location=complement(1540697..1543375)][gbkey=CDS]	1	1	1	1	1873	9	13	2678	2678	2678	26695genome_01496
group_1540	[locus_tag=HP_1471] [protein=type IIS restriction enzyme R protein (BCGIB)] [protein_id=AAD08511.1][location=complement(1543443..1544636)] [gbkey=CDS]	1	1	1	1	1874	9	14	1211	1211	1211	26695genome_01497
group_1541	[locus_tag=HP_1472] [protein=type IIS restriction enzyme M protein (mod)] [protein_id=AAD08512.1][location=complement(1544702..1546741)] [gbkey=CDS]	1	1	1	1	1875	9	12	2039	2039	2039	26695genome_01498
group_1542	[locus_tag=HP_1474] [protein=thymidylate kinase (tmk)] [protein_id=AAD08513.1] [location=complement(1547335..1547910)][gbkey=CDS]	1	1	1	1	1872	9	10	575	575	575	26695genome_01500
group_1543	[locus_tag=HP_1477] [protein=predicted coding region HP1477] [protein_id=AAD08529.1][location=complement(1548958..1549614)] [gbkey=CDS]	1	1	1	1	1852	436	1	656	656	656	26695genome_01503
group_1544	[locus_tag=HP_1481] [protein=predicted coding region HP1481] [protein_id=AAD08531.1][location=complement(1555448..1556245)] [gbkey=CDS]	1	1	1	1	1886	198	1	797	797	797	26695genome_01507
group_1545	[locus_tag=HP_1482] [protein=predicted coding region HP1482] [protein_id=AAD08532.1][location=complement(1556249..1556509)] [gbkey=CDS]	1	1	1	1	1887	198	2	260	260	260	26695genome_01508
group_1546	[locus_tag=HP_1494] [protein=UDP-MurNac-tripeptide synthetase (murE)] [protein_id=AAD08535.1][location=1567157..1568500] [gbkey=CDS]	1	1	1	1	1901	499	1	1343	1343	1343	26695genome_01520
group_1547	[locus_tag=HP_1499] [protein=predicted coding region HP1499] [protein_id=AAD08545.1][location=1571852..1572670] [gbkey=CDS]	1	1	1	1	1906	560	1	818	818	818	26695genome_01525
group_1548	[locus_tag=HP_1505] [protein=riboflavin biosynthesis protein (ribG)] [protein_id=AAD08541.1][location=complement(1577937..1578971)] [gbkey=CDS]	1	1	1	1	1911	318	1	1034	1034	1034	26695genome_01530
group_1549	[locus_tag=HP_1510] [protein=conserved hypothetical protein] [protein_id=AAD08552.1][location=1583630..1583983] [gbkey=CDS]	1	1	1	1	1846	257	2	353	353	353	26695genome_01535
group_1550	[locus_tag=HP_1511] [protein=predicted coding region HP1511] [protein_id=AAD08557.1][location=1583967..1584293] [gbkey=CDS]	1	1	1	1	1845	257	1	326	326	326	26695genome_01536
group_1551	[locus_tag=HP_1513] [protein=selenocysteine synthase SelA, putative] [protein_id=AAD08554.1][location=1587307..1588467] [gbkey=CDS]	1	1	1	1	1919	523	1	1160	1160	1160	26695genome_01538
group_1552	[locus_tag=HP_1516] [protein=predicted coding region HP1516] [protein_id=AAD08558.1][location=complement(1590109..1590648)] [gbkey=CDS]	1	1	1	1	1843	26	3	539	539	539	26695genome_01540
group_1553	[locus_tag=HP_1517] [protein=type IIS restriction enzyme R and M protein (ECO57IR)] [protein_id=AAD08556.1][location=complement(1590649..1594488)][gbkey=CDS]	1	1	1	1	1829	26	4	3839	3839	3839	26695genome_01541
group_1554	[locus_tag=HP_1518] [protein=predicted coding region HP1518] [protein_id=AAD08559.1][location=complement(1594490..1594777)] [gbkey=CDS]	1	1	1	1	1830	26	5	287	287	287	26695genome_01542
group_1555	[locus_tag=HP_1519] [protein=predicted coding region HP1519] [protein_id=AAD08564.1][location=complement(1594908..1595660)] [gbkey=CDS]	1	1	1	1	1831	26	6	869	869	869	26695genome_01543
group_1556	[locus_tag=HP_1520] [protein=predicted coding region HP1520] [protein_id=AAD08565.1][location=complement(1595770..1597062)] [gbkey=CDS]	1	1	1	1	1832	26	7	1292	1292	1292	26695genome_01544
group_1557	[locus_tag=HP_1521] [protein=type III restriction enzyme R protein (res)] [protein_id=AAD08561.1][location=complement(1597196..1600099)] [gbkey=CDS]	1	1	1	1	1833	26	8	2903	2903	2903	26695genome_01545
group_1558	[locus_tag=HP_0593] [protein=adenine specific DNA methyltransferase (mod)] [protein_id=AAD07659.1][location=626246..628042] [gbkey=CDS]	1	1	1	1	1834	26	2	587	587	587	26695genome_01546
group_1559	[locus_tag=HP_0593] [protein=adenine specific DNA methyltransferase (mod)] [protein_id=AAD07659.1][location=626246..628042] [gbkey=CDS]	1	1	1	1	1835	26	1	1352	1352	1352	26695genome_01547
group_1560	[locus_tag=HP_1524] [protein=predicted coding region HP1524] [protein_id=AAD08566.1][location=1604041..1604388] [gbkey=CDS]	1	1	1	1	1929	524	1	347	347	347	26695genome_01549
group_1561	[locus_tag=HP_1527] [protein=predicted coding region HP1527] [protein_id=AAD08574.1][location=complement(1605956..1607395)] [gbkey=CDS]	1	1	1	1	1828	335	1	1439	1439	1439	26695genome_01553
group_1562	[locus_tag=HP_1530] [protein=purine nucleoside phosphorylase (punB)] [protein_id=AAD08569.1][location=1609150..1609692] [gbkey=CDS]	1	1	1	1	1935	319	1	542	542	542	26695genome_01555
group_1563	[locus_tag=HP_1537] [protein=predicted coding region HP1537] [protein_id=AAD08576.1][location=1615030..1615716] [gbkey=CDS]	1	1	1	1	1942	169	1	686	686	686	26695genome_01561
group_1564	[locus_tag=HP_1545] [protein=folylpolyglutamate synthase (folC)] [protein_id=AAD08584.1][location=complement(1623814..1624998)] [gbkey=CDS]	1	1	1	1	1667	311	1	1184	1184	1184	26695genome_01569
group_1565	[locus_tag=HP_1551] [protein=conserved hypothetical secreted protein] [protein_id=AAD08591.1][location=complement(1630829..1631212)] [gbkey=CDS]	1	1	1	1	1961	606	1	383	383	383	26695genome_01575
group_1566	[locus_tag=HP_1553] [protein=helicase] [protein_id=AAD08593.1] [location=complement(1632600..1635437)][gbkey=CDS]	1	1	1	1	1964	328	1	2837	2837	2837	26695genome_01577
group_1567	[locus_tag=HP_1562] [protein=iron(III) ABC transporter, periplasmic iron-binding protein(ceuE)] [protein_id=AAD08602.1] [location=complement(1643982..1644983)][gbkey=CDS]	1	1	1	1	1631	113	2	1001	1001	1001	26695genome_01586
group_1568	[locus_tag=HP_1566] [protein=predicted coding region HP1566] [protein_id=AAD08610.1][location=complement(1649015..1649458)] [gbkey=CDS]	1	1	1	1	1978	617	1	359	359	359	26695genome_01590
group_1569	[locus_tag=HP_1571] [protein=rare lipoprotein A (rlpA)] [protein_id=AAD08608.1] [location=complement(1651704..1652651)][gbkey=CDS]	1	1	1	1	1630	270	1	947	947	947	26695genome_01595
group_1570	[locus_tag=HP_1572] [protein=regulatory protein DniR] [protein_id=AAD08609.1] [location=complement(1652651..1653769)][gbkey=CDS]	1	1	1	1	1985	270	2	1118	1118	1118	26695genome_01596
group_1571	[locus_tag=HP_1578] [protein=LPS biosynthesis protein] [protein_id=AAD08618.1] [location=complement(1657275..1658393)][gbkey=CDS]	1	1	1	1	1629	244	2	1118	1118	1118	26695genome_01602
group_1572	[locus_tag=HP_1579] [protein=predicted coding region HP1579] [protein_id=AAD08624.1][location=complement(1658442..1658870)] [gbkey=CDS]	1	1	1	1	1992	244	1	428	428	428	26695genome_01603
group_1573	[locus_tag=HP_1581] [protein=methicillin resistance protein (llm)] [protein_id=AAD08619.1][location=complement(1659473..1660483)] [gbkey=CDS]	1	1	1	1	1628	329	1	938	938	938	26695genome_01605
group_1574	[locus_tag=HP_1587] [protein=conserved hypothetical protein] [protein_id=AAD08626.1][location=complement(1664877..1665344)] [gbkey=CDS]	1	1	1	1	1999	152	3	467	467	467	26695genome_01610
group_1575	[locus_tag=HP_1588] [protein=conserved hypothetical protein] [protein_id=AAD08627.1][location=complement(1666029..1666790)] [gbkey=CDS]	1	1	1	1	2001	231	1	623	623	623	26695genome_01613
group_1576	[locus_tag=HP_0440] [protein=DNA topoisomerase I (topA)] [protein_id=AAD07502.1] [location=complement(457297..459330)][gbkey=CDS]	1	1	1	1	162	1	55	269	269	269		J99genome_00002
group_1577	[locus_tag=HP_0440] [protein=DNA topoisomerase I (topA)] [protein_id=AAD07502.1] [location=complement(457297..459330)][gbkey=CDS]	1	1	1	1	164	1	57	182	182	182		J99genome_00004
group_1578	hypothetical protein	1	1	1	1	167	1	60	251	251	251		J99genome_00007
group_1579	hypothetical protein	1	1	1	1	186	1	80	251	251	251		J99genome_01596
group_1580	[locus_tag=HP_0999] [protein=predicted coding region HP0999] [protein_id=AAD08047.1] [location=1062236..1062421][gbkey=CDS]	1	1	1	1	168	1	61	398	398	398		J99genome_00008
group_1581	[locus_tag=HP_1006] [protein=conjugal transfer protein (traG)] [protein_id=AAD08052.1][location=complement(1068021..1068554)] [gbkey=CDS]	1	1	1	1	173	1	51	2138	2138	2138		J99genome_00012
group_1582	[locus_tag=HP_1006] [protein=conjugal transfer protein (traG)] [protein_id=AAD08052.1][location=complement(1068021..1068554)] [gbkey=CDS]	1	1	1	1	201	1	95	2138	2138	2138		J99genome_01581
group_1583	hypothetical protein	1	1	1	1	172	1	50	101	101	101		J99genome_00013
group_1584	hypothetical protein	1	1	1	1	200	1	94	101	101	101		J99genome_01582
group_1585	hypothetical protein	1	1	1	1	171	1	49	518	518	518		J99genome_00014
group_1586	hypothetical protein	1	1	1	1	199	1	93	518	518	518		J99genome_01583
group_1587	[locus_tag=HP_1421] [protein=conjugative transfer regulon protein (trbB)] [protein_id=AAD08463.1][location=complement(1490990..1491904)] [gbkey=CDS]	1	1	1	1	170	1	48	944	944	944		J99genome_00015
group_1588	[locus_tag=HP_1421] [protein=conjugative transfer regulon protein (trbB)] [protein_id=AAD08463.1][location=complement(1490990..1491904)] [gbkey=CDS]	1	1	1	1	198	1	92	944	944	944		J99genome_01584
group_1589	hypothetical protein	1	1	1	1	169	1	47	194	194	194		J99genome_00016
group_1590	hypothetical protein	1	1	1	1	197	1	91	194	194	194		J99genome_01585
group_1591	hypothetical protein	1	1	1	1	266	1	46	95	95	95		J99genome_00017
group_1592	hypothetical protein	1	1	1	1	196	1	90	95	95	95		J99genome_01586
group_1593	hypothetical protein	1	1	1	1	267	1	45	962	962	962		J99genome_00018
group_1594	hypothetical protein	1	1	1	1	195	1	89	962	962	962		J99genome_01587
group_1595	[locus_tag=HP_0459] [protein=virB4 homolog (virB4)] [protein_id=AAD07523.1] [location=476337..478913][gbkey=CDS]	1	1	1	1	268	1	44	197	197	197		J99genome_00019
group_1596	[locus_tag=HP_0459] [protein=virB4 homolog (virB4)] [protein_id=AAD07523.1] [location=476337..478913][gbkey=CDS]	1	1	1	1	194	1	88	197	197	197		J99genome_01588
group_1597	[locus_tag=HP_0458] [protein=predicted coding region HP0458] [protein_id=AAD07536.1] [location=476101..476337][gbkey=CDS]	1	1	1	1	269	1	43	233	233	233		J99genome_00020
group_1598	[locus_tag=HP_0458] [protein=predicted coding region HP0458] [protein_id=AAD07536.1] [location=476101..476337][gbkey=CDS]	1	1	1	1	193	1	87	233	233	233		J99genome_01589
group_1599	hypothetical protein	1	1	1	1	278	1	34	1298	1298	1298		J99genome_00029
group_16	[locus_tag=HP_0446] [protein=predicted coding region HP0446] [protein_id=AAD07516.1] [location=complement(464158..464937)][gbkey=CDS]	1	1	1	1	850	2	43	257	257	257	26695genome_00466
group_1600	hypothetical protein	1	1	1	1	279	1	33	1016	1016	1016		J99genome_00030
group_1601	hypothetical protein	1	1	1	1	280	1	32	587	587	587		J99genome_00031
group_1602	[locus_tag=HP_0040] [protein=predicted coding region HP0040] [protein_id=AAD07120.1] [location=38710..39453][gbkey=CDS]	1	1	1	1	281	1	31	896	896	896		J99genome_00032
group_1603	hypothetical protein	1	1	1	1	282	1	30	521	521	521		J99genome_00033
group_1604	[locus_tag=HP_0439] [protein=predicted coding region HP0439] [protein_id=AAD07508.1] [location=complement(456080..457180)][gbkey=CDS]	1	1	1	1	283	1	29	986	986	986		J99genome_00034
group_1605	hypothetical protein	1	1	1	1	284	1	28	128	128	128		J99genome_00035
group_1606	hypothetical protein	1	1	1	1	285	1	27	323	323	323		J99genome_00036
group_1607	[locus_tag=HP_0440] [protein=DNA topoisomerase I (topA)] [protein_id=AAD07502.1] [location=complement(457297..459330)][gbkey=CDS]	1	1	1	1	286	1	26	263	263	263		J99genome_00037
group_1608	[locus_tag=HP_0440] [protein=DNA topoisomerase I (topA)] [protein_id=AAD07502.1] [location=complement(457297..459330)][gbkey=CDS]	1	1	1	1	287	1	25	1277	1277	1277		J99genome_00038
group_1609	[locus_tag=HP_0441] [protein=VirB4 homolog] [protein_id=AAD07503.1] [location=complement(459333..461756)][gbkey=CDS]	1	1	1	1	288	1	24	410	410	410		J99genome_00039
group_1610	[locus_tag=HP_0441] [protein=VirB4 homolog] [protein_id=AAD07503.1] [location=complement(459333..461756)][gbkey=CDS]	1	1	1	1	289	1	23	1469	1469	1469		J99genome_00040
group_1611	[locus_tag=HP_0030] [protein=predicted coding region HP0030] [protein_id=AAD07107.1] [location=complement(30071..31852)][gbkey=CDS]	1	1	1	1	295	314	1	1292	1292	1292		J99genome_00042
group_1612	[locus_tag=HP_0973] [protein=predicted coding region HP0973] [protein_id=AAD08028.1] [location=1034745..1035806][gbkey=CDS]	1	1	1	1	154	473	1	1088	1088	1088		J99genome_00049
group_1614	[locus_tag=HP_0965] [protein=predicted coding region HP0965] [protein_id=AAD08017.1] [location=complement(1023250..1024581)][gbkey=CDS]	1	1	1	1	320	6	1	1502	1502	1502		J99genome_00057
group_1615	[locus_tag=HP_0964] [protein=predicted coding region HP0964] [protein_id=AAD08016.1] [location=complement(1022249..1023340)][gbkey=CDS]	1	1	1	1	321	6	2	767	767	767		J99genome_00058
group_1616	[locus_tag=HP_0963] [protein=predicted coding region HP0963] [protein_id=AAD08015.1] [location=complement(1020909..1022252)][gbkey=CDS]	1	1	1	1	325	6	4	878	878	878		J99genome_00060
group_1617	[locus_tag=HP_0959] [protein=conserved hypothetical protein] [protein_id=AAD08001.1] [location=complement(1017742..1018473)][gbkey=CDS]	1	1	1	1	330	59	1	731	731	731		J99genome_00063
group_1618	[locus_tag=HP_0952] [protein=conserved hypothetical integral membrane protein] [protein_id=AAD07996.1][location=1012263..1012919] [gbkey=CDS]	1	1	1	1	148	530	1	656	656	656		J99genome_00070
group_1621	[locus_tag=HP_0938] [protein=predicted coding region HP0938] [protein_id=AAD07991.1] [location=complement(999197..999544)][gbkey=CDS]	1	1	1	1	357	164	1	875	875	875		J99genome_00087
group_1622	[locus_tag=HP_0710] [protein=conserved hypothetical protein] [protein_id=AAD07763.1] [location=763982..765964][gbkey=CDS]	1	1	1	1	145	225	1	2006	2006	2006		J99genome_00090
group_1623	[locus_tag=HP_0935] [protein=predicted coding region HP0935] [protein_id=AAD07982.1] [location=995544..996029][gbkey=CDS]	1	1	1	1	146	225	2	485	485	485		J99genome_00091
group_1624	[locus_tag=HP_0929] [protein=geranyltranstransferase (ispA)] [protein_id=AAD07974.1] [location=991805..992716][gbkey=CDS]	1	1	1	1	365	426	1	911	911	911		J99genome_00096
group_1625	[locus_tag=HP_0928] [protein=GTP cyclohydrolase I (folE)] [protein_id=AAD07973.1] [location=991247..991789][gbkey=CDS]	1	1	1	1	144	107	3	212	212	212		J99genome_00099
group_1626	[locus_tag=HP_0922] [protein=toxin-like outer membrane protein] [protein_id=AAD07969.1][location=979432..987021] [gbkey=CDS]	1	1	1	1	375	222	2	7199	7199	7199		J99genome_00105
group_1627	[locus_tag=HP_0913] [protein=outer membrane protein (omp21)] [protein_id=AAD07957.1] [location=966746..968335][gbkey=CDS]	1	1	1	1	384	545	1	1538	1538	1538		J99genome_00112
group_1628	[locus_tag=HP_0909] [protein=predicted coding region HP0909] [protein_id=AAD07959.1] [location=960890..961495][gbkey=CDS]	1	1	1	1	394	596	1	581	581	581		J99genome_00116
group_1629	[locus_tag=HP_0907] [protein=hook assembly protein, flagella (flgD)] [protein_id=AAD07953.1][location=958119..959024] [gbkey=CDS]	1	1	1	1	400	207	2	1091	1091	1091		J99genome_00118
group_1630	[locus_tag=HP_0906] [protein=predicted coding region HP0906] [protein_id=AAD07958.1] [location=956485..958068][gbkey=CDS]	1	1	1	1	401	207	1	1574	1574	1574		J99genome_00119
group_1633	[locus_tag=HP_0897] [protein=predicted coding region HP0897] [protein_id=AAD07950.1] [location=950022..950648][gbkey=CDS]	1	1	1	1	138	8	3	524	524	524		J99genome_00127
group_1634	[locus_tag=HP_0893] [protein=predicted coding region HP0893] [protein_id=AAD07948.1] [location=complement(945977..946264)][gbkey=CDS]	1	1	1	1	418	8	11	287	287	287		J99genome_00131
group_1635	[locus_tag=HP_0895] [protein=predicted coding region HP0895] [protein_id=AAD07949.1] [location=complement(946592..946969)][gbkey=CDS]	1	1	1	1	421	8	9	251	251	251		J99genome_00133
group_1636	hypothetical protein	1	1	1	1	420	8	8	206	206	206		J99genome_00134
group_1637	[locus_tag=HP_0894] [protein=conserved hypothetical protein] [protein_id=AAD07942.1] [location=complement(946345..946611)][gbkey=CDS]	1	1	1	1	135	8	6	302	302	302		J99genome_00136
group_1638	[locus_tag=HP_0890] [protein=conserved hypothetical protein] [protein_id=AAD07938.1] [location=complement(944087..944857)][gbkey=CDS]	1	1	1	1	132	279	1	857	857	857		J99genome_00138
group_1639	[locus_tag=HP_0159] [protein=lipopolysaccharide 1,2-glucosyltransferase (rfaJ)] [protein_id=AAD07221.1][location=complement(167613..168731)] [gbkey=CDS]	1	1	1	1	428	99	4	1010	1010	1010		J99genome_00141
group_1640	[locus_tag=HP_1116] [protein=predicted coding region HP1116] [protein_id=AAD08167.1][location=complement(1178384..1181257)] [gbkey=CDS]	1	1	1	1	436	234	2	467	467	467		J99genome_00147
group_1641	hypothetical protein	1	1	1	1	437	234	1	173	173	173		J99genome_00148
group_1642	[locus_tag=HP_0861] [protein=predicted coding region HP0861] [protein_id=AAD07915.1] [location=complement(913803..914543)][gbkey=CDS]	1	1	1	1	457	15	3	737	737	737		J99genome_00166
group_1643	[locus_tag=HP_0860] [protein=conserved hypothetical protein] [protein_id=AAD07906.1] [location=complement(913292..913813)][gbkey=CDS]	1	1	1	1	458	15	4	524	524	524		J99genome_00167
group_1644	[locus_tag=HP_0852] [protein=predicted coding region HP0852] [protein_id=AAD07913.1] [location=complement(903788..904729)][gbkey=CDS]	1	1	1	1	466	12	8	959	959	959		J99genome_00173
group_1645	[locus_tag=HP_0850] [protein=type I restriction enzyme M protein (hsdM)] [protein_id=AAD07898.1][location=complement(901118..902701)] [gbkey=CDS]	1	1	1	1	474	12	7	1586	1586	1586		J99genome_00175
group_1646	[locus_tag=HP_0848] [protein=type I restriction enzyme S protein (hsdS)] [protein_id=AAD07897.1][location=complement(899837..900733)] [gbkey=CDS]	1	1	1	1	475	12	6	1253	1253	1253		J99genome_00176
group_1647	[locus_tag=HP_0846] [protein=type I restriction enzyme R protein (hsdR)] [protein_id=AAD07892.1][location=complement(896843..899443)] [gbkey=CDS]	1	1	1	1	476	12	5	3020	3020	3020		J99genome_00177
group_1648	[locus_tag=HP_0845] [protein=thiamin phosphate pyrophosphorylase/hyroxyethylthiazole kinase(thiM)] [protein_id=AAD07891.1] [location=complement(895977..896798)][gbkey=CDS]	1	1	1	1	477	12	4	779	779	779		J99genome_00178
group_1649	[locus_tag=HP_0833] [protein=predicted coding region HP0833] [protein_id=AAD07884.1] [location=complement(885112..885990)][gbkey=CDS]	1	1	1	1	491	382	1	857	857	857		J99genome_00190
group_1650	[locus_tag=HP_1352] [protein=adenine specific DNA methyltransferase (HINFIM)] [protein_id=AAD08395.1][location=complement(1412218..1413297)] [gbkey=CDS]	1	1	1	1	105	145	2	818	818	818		J99genome_00206
group_1651	hypothetical protein	1	1	1	1	106	145	3	572	572	572		J99genome_00207
group_1652	[locus_tag=HP_0810] [protein=conserved hypothetical protein] [protein_id=AAD07856.1] [location=complement(864477..865079)][gbkey=CDS]	1	1	1	1	104	27	4	602	602	602		J99genome_00216
group_1653	[locus_tag=HP_0807] [protein=iron(III) dicitrate transport protein (fecA)] [protein_id=AAD07854.1][location=complement(860994..863357)] [gbkey=CDS]	1	1	1	1	525	71	2	2378	2378	2378		J99genome_00219
group_1654	[locus_tag=HP_0806] [protein=predicted coding region HP0806] [protein_id=AAD07859.1] [location=860357..860977][gbkey=CDS]	1	1	1	1	526	71	3	620	620	620		J99genome_00220
group_1655	[locus_tag=HP_0800] [protein=molybdopterin converting factor, subunit 2 (moaE)] [protein_id=AAD07850.1][location=complement(855886..856323)] [gbkey=CDS]	1	1	1	1	102	354	1	437	437	437		J99genome_00226
group_1656	[locus_tag=HP_0796] [protein=outer membrane protein (omp18)] [protein_id=AAD07846.1] [location=complement(853092..853928)][gbkey=CDS]	1	1	1	1	101	100	1	836	836	836		J99genome_00230
group_1657	[locus_tag=HP_0790] [protein=anti-codon nuclease masking agent (prrB)] [protein_id=AAD07838.1][location=complement(845540..846835)] [gbkey=CDS]	1	1	1	1	99	567	1	1364	1364	1364		J99genome_00236
group_1658	[locus_tag=HP_0785] [protein=conserved hypothetical secreted protein] [protein_id=AAD07829.1][location=complement(838878..839432)] [gbkey=CDS]	1	1	1	1	551	561	1	554	554	554		J99genome_00240
group_1659	[locus_tag=HP_0782] [protein=predicted coding region HP0782] [protein_id=AAD07835.1] [location=836485..837852][gbkey=CDS]	1	1	1	1	97	66	2	1445	1445	1445		J99genome_00243
group_1660	[locus_tag=HP_0780] [protein=predicted coding region HP0780] [protein_id=AAD07833.1] [location=834559..834831][gbkey=CDS]	1	1	1	1	556	66	5	266	266	266		J99genome_00245
group_1661	[locus_tag=HP_0772] [protein=N-acetylmuramoyl-L-alanine amidase (amiA)] [protein_id=AAD07820.1][location=complement(824033..825355)] [gbkey=CDS]	1	1	1	1	96	135	1	1439	1439	1439		J99genome_00253
group_1662	[locus_tag=HP_0768] [protein=molybdenum cofactor biosynthesis protein A (moaA)] [protein_id=AAD07817.1][location=complement(820477..821442)] [gbkey=CDS]	1	1	1	1	83	19	5	965	965	965		J99genome_00257
group_1663	[locus_tag=HP_0766] [protein=predicted coding region HP0766] [protein_id=AAD07815.1] [location=complement(819389..820213)][gbkey=CDS]	1	1	1	1	84	19	4	566	566	566		J99genome_00258
group_1664	[locus_tag=HP_0765] [protein=predicted coding region HP0765] [protein_id=AAD07814.1] [location=complement(819070..819378)][gbkey=CDS]	1	1	1	1	85	19	3	860	860	860		J99genome_00259
group_1665	[locus_tag=HP_0764] [protein=predicted coding region HP0764] [protein_id=AAD07813.1] [location=complement(817773..819059)][gbkey=CDS]	1	1	1	1	86	19	2	506	506	506		J99genome_00260
group_1666	[locus_tag=HP_0764] [protein=predicted coding region HP0764] [protein_id=AAD07813.1] [location=complement(817773..819059)][gbkey=CDS]	1	1	1	1	87	19	1	353	353	353		J99genome_00261
group_1667	Putative ribosome biogenesis GTPase RsgA	1	1	1	1	601	218	2	464	464	464		J99genome_00280
group_1668	hypothetical protein	1	1	1	1	602	218	1	620	620	620		J99genome_00281
group_1669	[locus_tag=HP_0737] [protein=conserved hypothetical integral membrane protein] [protein_id=AAD07783.1][location=792424..792900] [gbkey=CDS]	1	1	1	1	611	512	1	476	476	476		J99genome_00288
group_1670	[locus_tag=HP_0735] [protein=xanthine guanine phosphoribosyl transferase (gpt)] [protein_id=AAD07781.1][location=complement(790698..791159)] [gbkey=CDS]	1	1	1	1	80	541	1	461	461	461		J99genome_00290
group_1671	[locus_tag=HP_0733] [protein=predicted coding region HP0733] [protein_id=AAD07792.1] [location=complement(787692..789257)][gbkey=CDS]	1	1	1	1	622	10	1	566	566	566		J99genome_00292
group_1672	[locus_tag=HP_0733] [protein=predicted coding region HP0733] [protein_id=AAD07792.1] [location=complement(787692..789257)][gbkey=CDS]	1	1	1	1	623	10	2	1115	1115	1115		J99genome_00293
group_1673	[locus_tag=HP_0731] [protein=predicted coding region HP0731] [protein_id=AAD07790.1] [location=complement(785676..787397)][gbkey=CDS]	1	1	1	1	624	10	3	1709	1709	1709		J99genome_00294
group_1674	[locus_tag=HP_0729] [protein=predicted coding region HP0729] [protein_id=AAD07788.1] [location=complement(784203..785270)][gbkey=CDS]	1	1	1	1	628	10	5	1067	1067	1067		J99genome_00296
group_1675	[locus_tag=HP_0728] [protein=conserved hypothetical protein] [protein_id=AAD07779.1] [location=complement(783151..784161)][gbkey=CDS]	1	1	1	1	629	10	4	1016	1016	1016		J99genome_00297
group_1676	[locus_tag=HP_0726] [protein=predicted coding region HP0726] [protein_id=AAD07776.1] [location=complement(781184..782101)][gbkey=CDS]	1	1	1	1	633	87	4	917	917	917		J99genome_00299
group_1677	hypothetical protein	1	1	1	1	73	389	1	101	101	101		J99genome_00306
group_1678	[locus_tag=HP_0717] [protein=DNA polymerase III gamma and tau subunits (dnaX)] [protein_id=AAD07767.1][location=complement(770469..772205)] [gbkey=CDS]	1	1	1	1	75	307	1	1748	1748	1748		J99genome_00308
group_1680	[locus_tag=HP_0700] [protein=diacylglycerol kinase (dgkA)] [protein_id=AAD07752.1] [location=752106..752492][gbkey=CDS]	1	1	1	1	659	269	2	386	386	386		J99genome_00323
group_1681	[locus_tag=HP_0699] [protein=predicted coding region HP0699] [protein_id=AAD07757.1] [location=751085..752113][gbkey=CDS]	1	1	1	1	658	269	1	1004	1004	1004		J99genome_00324
group_1682	hypothetical protein	1	1	1	1	666	124	3	872	872	872		J99genome_00333
group_1684	[locus_tag=HP_0682] [protein=predicted coding region HP0682] [protein_id=AAD14888.1] [location=complement(732133..732513)][gbkey=CDS]	1	1	1	1	686	33	4	320	320	320		J99genome_00340
group_1685	[locus_tag=HP_1411] [protein=predicted coding region HP1411] [protein_id=AAD08453.1][location=1481000..1482859] [gbkey=CDS]	1	1	1	1	714	4	2	791	791	791		J99genome_00347
group_1686	hypothetical protein	1	1	1	1	724	25	1	149	149	149		J99genome_00350
group_1687	[locus_tag=HP_0669] [protein=predicted coding region HP0669] [protein_id=AAD07737.1] [location=717059..719860][gbkey=CDS]	1	1	1	1	723	25	2	3503	3503	3503		J99genome_00351
group_1688	[locus_tag=HP_0651] [protein=fucosyltransferase] [protein_id=AAD07710.1] [location=complement(696662..698092)][gbkey=CDS]	1	1	1	1	745	105	1	1385	1385	1385		J99genome_00368
group_1689	[locus_tag=HP_0650] [protein=predicted coding region HP0650] [protein_id=AAD07718.1] [location=696063..696653][gbkey=CDS]	1	1	1	1	746	105	3	590	590	590		J99genome_00369
group_1690	[locus_tag=HP_0641] [protein=predicted coding region HP0641] [protein_id=AAD07716.1] [location=687699..687926][gbkey=CDS]	1	1	1	1	760	67	1	503	503	503		J99genome_00381
group_1692	[locus_tag=HP_0629] [protein=predicted coding region HP0629] [protein_id=AAD07700.1] [location=675124..677169][gbkey=CDS]	1	1	1	1	773	111	3	2051	2051	2051		J99genome_00393
group_1693	hypothetical protein	1	1	1	1	784	40	5	752	752	752		J99genome_00402
group_1694	[locus_tag=HP_0805] [protein=lipooligosaccharide 5G8 epitope biosynthesis-associated protein(lex2B)] [protein_id=AAD07853.1] [location=complement(859421..860275)][gbkey=CDS]	1	1	1	1	788	40	6	593	593	593		J99genome_00403
group_1695	[locus_tag=HP_0826] [protein=lipooligosaccharide 5G8 epitope biosynthesis-associated protein(lex2B)] [protein_id=AAD07876.1] [location=878363..879184][gbkey=CDS]	1	1	1	1	789	40	4	998	998	998		J99genome_00404
group_1696	[locus_tag=HP_0610] [protein=toxin-like outer membrane protein] [protein_id=AAD07675.1][location=650987..656818] [gbkey=CDS]	1	1	1	1	2389	98	2	9584	9584	9584		J99genome_00410
group_1698	[locus_tag=HP_0595] [protein=predicted coding region HP0595] [protein_id=AAD07664.1] [location=628313..629785][gbkey=CDS]	1	1	1	1	2409	108	1	1472	1472	1472		J99genome_00424
group_1699	[locus_tag=HP_0585] [protein=endonuclease III (nth)] [protein_id=AAD07651.1] [location=complement(615309..615965)][gbkey=CDS]	1	1	1	1	44	163	1	644	644	644		J99genome_00434
group_1701	[locus_tag=HP_0580] [protein=predicted coding region HP0580] [protein_id=AAD07646.1] [location=complement(610903..612021)][gbkey=CDS]	1	1	1	1	2432	53	5	1118	1118	1118		J99genome_00439
group_1702	[locus_tag=HP_0579] [protein=predicted coding region HP0579] [protein_id=AAD07645.1] [location=complement(610342..610896)][gbkey=CDS]	1	1	1	1	2431	53	1	452	452	452		J99genome_00440
group_1703	hypothetical protein	1	1	1	1	2446	32	5	137	137	137		J99genome_00452
group_1704	hypothetical protein	1	1	1	1	2447	32	4	131	131	131		J99genome_00453
group_1708	[locus_tag=HP_0549] [protein=glutamate racemase (glr)] [protein_id=AAD07615.1] [location=complement(584583..585350)][gbkey=CDS]	1	1	1	1	2474	11	1	767	767	767		J99genome_00471
group_1709	[locus_tag=HP_0447] [protein=conserved hypothetical protein] [protein_id=AAD07514.1] [location=465045..466127][gbkey=CDS]	1	1	1	1	2473	11	2	275	275	275		J99genome_00472
group_1710	[locus_tag=HP_0547] [protein=cag pathogenicity island protein (cag26)] [protein_id=AAD07614.1][location=579921..583481] [gbkey=CDS]	1	1	1	1	2485	11	3	3503	3503	3503		J99genome_00473
group_1711	[locus_tag=HP_0527] [protein=cag pathogenicity island protein (cag7)] [protein_id=AAD07594.1][location=complement(554206..559989)] [gbkey=CDS]	1	1	1	1	1	637	1	5231	5231	5231		J99genome_00491
group_1712	hypothetical protein	1	1	1	1	30	121	3	659	659	659		J99genome_00497
group_1713	[locus_tag=HP_0519] [protein=conserved hypothetical protein] [protein_id=AAD07587.1] [location=complement(546322..547152)][gbkey=CDS]	1	1	1	1	2	555	1	851	851	851		J99genome_00499
group_1714	[locus_tag=HP_0513] [protein=predicted coding region HP0513] [protein_id=AAD07579.1] [location=539973..541949][gbkey=CDS]	1	1	1	1	19	442	1	2120	2120	2120		J99genome_00505
group_1716	[locus_tag=HP_0505] [protein=predicted coding region HP0505] [protein_id=AAD07577.1] [location=531323..531787][gbkey=CDS]	1	1	1	1	8	517	1	755	755	755		J99genome_00513
group_1717	[locus_tag=HP_0492] [protein=predicted coding region HP0492] [protein_id=AAD07568.1] [location=complement(518573..519409)][gbkey=CDS]	1	1	1	1	878	412	1	848	848	848		J99genome_00525
group_1718	[locus_tag=HP_1115] [protein=predicted coding region HP1115] [protein_id=AAD08165.1][location=complement(1177684..1178370)] [gbkey=CDS]	1	1	1	1	883	203	1	545	545	545		J99genome_00528
group_1719	[locus_tag=HP_1116] [protein=predicted coding region HP1116] [protein_id=AAD08167.1][location=complement(1178384..1181257)] [gbkey=CDS]	1	1	1	1	884	203	2	2738	2738	2738		J99genome_00529
group_1721	[locus_tag=HP_0484] [protein=predicted coding region HP0484] [protein_id=AAD07553.1] [location=507136..507888][gbkey=CDS]	1	1	1	1	864	216	2	554	554	554		J99genome_00533
group_1722	[locus_tag=HP_0484] [protein=predicted coding region HP0484] [protein_id=AAD07553.1] [location=507136..507888][gbkey=CDS]	1	1	1	1	892	216	1	134	134	134		J99genome_00534
group_1723	[locus_tag=HP_0479] [protein=predicted coding region HP0479] [protein_id=AAD07549.1] [location=501734..502582][gbkey=CDS]	1	1	1	1	900	86	2	848	848	848		J99genome_00539
group_1724	[locus_tag=HP_0465] [protein=conserved hypothetical protein] [protein_id=AAD07527.1] [location=complement(485990..487885)][gbkey=CDS]	1	1	1	1	918	60	4	1895	1895	1895		J99genome_00553
group_1725	[locus_tag=HP_0464] [protein=type I restriction enzyme R protein (hsdR)] [protein_id=AAD07526.1][location=complement(482775..485942)] [gbkey=CDS]	1	1	1	1	917	60	5	668	668	668		J99genome_00554
group_1726	[locus_tag=HP_0464] [protein=type I restriction enzyme R protein (hsdR)] [protein_id=AAD07526.1][location=complement(482775..485942)] [gbkey=CDS]	1	1	1	1	930	60	3	2258	2258	2258		J99genome_00555
group_1727	[locus_tag=HP_0463] [protein=type I restriction enzyme M protein (hsdM)] [protein_id=AAD07525.1][location=complement(481319..482782)] [gbkey=CDS]	1	1	1	1	931	60	2	1631	1631	1631		J99genome_00556
group_1728	[locus_tag=HP_0462] [protein=type I restriction enzyme S protein (hsdS)] [protein_id=AAD07524.1][location=complement(480062..481159)] [gbkey=CDS]	1	1	1	1	932	60	1	1229	1229	1229		J99genome_00557
group_1729	[locus_tag=HP_1015] [protein=predicted coding region HP1015] [protein_id=AAD08069.1] [location=1078693..1079199][gbkey=CDS]	1	1	1	1	825	432	1	608	608	608		J99genome_00565
group_1731	[locus_tag=HP_1029] [protein=predicted coding region HP1029] [protein_id=AAD08084.1][location=complement(1091178..1091714)] [gbkey=CDS]	1	1	1	1	953	64	2	536	536	536		J99genome_00578
group_1732	[locus_tag=HP_1044] [protein=conserved hypothetical integral membrane protein] [protein_id=AAD08089.1][location=complement(1105773..1106885)] [gbkey=CDS]	1	1	1	1	968	503	1	1112	1112	1112		J99genome_00593
group_1734	[locus_tag=HP_1064] [protein=predicted coding region HP1064] [protein_id=AAD08111.1][location=1124551..1124832] [gbkey=CDS]	1	1	1	1	995	134	2	242	242	242		J99genome_00612
group_1735	[locus_tag=HP_1068] [protein=ribosomal protein L11 methyltransferase (prmA)] [protein_id=AAD08114.1][location=1126643..1127644] [gbkey=CDS]	1	1	1	1	999	337	1	977	977	977		J99genome_00617
group_1737	[locus_tag=HP_1078] [protein=predicted coding region HP1078] [protein_id=AAD08124.1][location=complement(1136958..1137644)] [gbkey=CDS]	1	1	1	1	1008	35	5	503	503	503		J99genome_00626
group_1738	[locus_tag=HP_1079] [protein=predicted coding region HP1079] [protein_id=AAD08125.1][location=complement(1137673..1138785)] [gbkey=CDS]	1	1	1	1	1009	35	6	1145	1145	1145		J99genome_00627
group_1739	[locus_tag=HP_1089] [protein=predicted coding region HP1089] [protein_id=AAD08136.1][location=1148516..1150852] [gbkey=CDS]	1	1	1	1	808	31	3	2336	2336	2336		J99genome_00637
group_1740	[locus_tag=HP_1091] [protein=alpha-ketoglutarate permease (kgtP)] [protein_id=AAD08137.1][location=1153676..1154956] [gbkey=CDS]	1	1	1	1	806	31	4	1313	1313	1313		J99genome_00639
group_1741	hypothetical protein	1	1	1	1	1031	123	1	260	260	260		J99genome_00641
group_1742	hypothetical protein	1	1	1	1	1032	123	3	296	296	296		J99genome_00642
group_1743	[locus_tag=HP_0356] [protein=predicted coding region HP0356] [protein_id=AAD07426.1] [location=366226..366984][gbkey=CDS]	1	1	1	1	1033	123	2	758	758	758		J99genome_00643
group_1744	[locus_tag=HP_0350] [protein=predicted coding region HP0350] [protein_id=AAD07425.1] [location=358326..358994][gbkey=CDS]	1	1	1	1	804	547	1	662	662	662		J99genome_00649
group_1745	[locus_tag=HP_0347] [protein=conserved hypothetical protein] [protein_id=AAD07404.1] [location=complement(353995..354891)][gbkey=CDS]	1	1	1	1	803	16	5	881	881	881		J99genome_00652
group_1747	hypothetical protein	1	1	1	1	1515	16	3	137	137	137		J99genome_00655
group_1748	[locus_tag=HP_1098] [protein=conserved hypothetical secreted protein] [protein_id=AAD08141.1][location=complement(1158719..1159591)] [gbkey=CDS]	1	1	1	1	1516	16	2	788	788	788		J99genome_00656
group_1749	[locus_tag=HP_0326] [protein=CMP-N-acetylneuraminic acid synthetase (neuA)] [protein_id=AAD07393.1][location=341563..343116] [gbkey=CDS]	1	1	1	1	1525	115	1	872	872	872		J99genome_00666
group_1752	[locus_tag=HP_0322] [protein=poly E-rich protein] [protein_id=AAD07390.1] [location=complement(337756..339273)][gbkey=CDS]	1	1	1	1	795	293	1	1505	1505	1505		J99genome_00671
group_1753	[locus_tag=HP_0311] [protein=predicted coding region HP0311] [protein_id=AAD07384.1] [location=327608..327976][gbkey=CDS]	1	1	1	1	2375	138	3	368	368	368		J99genome_00680
group_1755	[locus_tag=HP_0291] [protein=predicted coding region HP0291] [protein_id=AAD07361.1] [location=307975..308265][gbkey=CDS]	1	1	1	1	2351	543	1	302	302	302		J99genome_00700
group_1756	[locus_tag=HP_0289] [protein=toxin-like outer membrane protein] [protein_id=AAD07355.1][location=298024..306705] [gbkey=CDS]	1	1	1	1	2347	52	5	8708	8708	8708		J99genome_00702
[truncated: 546 more rows]

## Sheet: TableS3
	Table S3. Baseline characteristics of genomes used in this study
[truncated: 21 more rows]

## Sheet: TableS4
	Table S4. Characterization of the transposon plasticity zone (TnPZ) and the integrating conjugative element (ICEHptfs) identified in H. pylori KE21
[truncated: 40 more rows]

[truncated: 2 more sheets: TableS5, TableS6]
